# Supplementary material for: Perceived clinical and ethical impact of digital transformation in healthcare and research: A survey in the MENA region
Source: PLoS One. 2025 Dec 2;20(12):e0336618. doi: 10.1371/journal.pone.0336618 (PMC12671818; doi:10.1371/journal.pone.0336618)
Supplement: S1 Dataset — (XLSX) [file pone.0336618.s003.xlsx]

## Sheet: Dataset
Geographic_location	Gender	Profession	Income	Education	Employment	Job	Affiliation	English	Digital_proficiency	Training	Experience	Digital_transformation	DH_concepts	eHealth_use	EHR	Telemedicine	ePharmacy	AI	Wearables	mHealth	DHtraining	Media	VR	Robotics	Satisfaction1	Satisfaction2	Awareness1	Awareness2	Awareness3	Awareness4	Awareness5	Awareness6	Bar1	A1	A2	A3	A4	A5	A6	A7	A8	A9	A10	Bar2	E1	E2	E3	E4	E5
Urban	Female	Allied health professional (laboratories, physical therapy, nutrition, etc.)	Middle income	Master degree	Government agency	Healthcare	Public (governmental)	Basic	Very high	Yes	1-5 years	Familiar	Familiar	Familiar	Not selected	Not selected	Not selected	Not selected	Not selected	Not selected	Not selected	Not selected	Selected	Not selected	Very satisfied	Strongly agree	No	Yes	Yes	Yes	No	No	Very positive	Agree	Agree	Agree	Agree	Agree	Strongly disagree	Neutral	Neutral	Neutral	Neutral	Very positive	Neutral	Neutral	Neutral	Neutral	Neutral
Urban	Female	Nurse	Lower income	Bachelor degree	Private business (pharmacy, laboratory, etc.)	Healthcare	Private	Basic	High	No	Less than 1 year	Not familiar	Not familiar	Not familiar	Selected	Not selected	Not selected	Not selected	Not selected	Not selected	Not selected	Not selected	Not selected	Not selected	Neutral	Disagree	No	No	No	No	No	No	Very positive	Agree	Agree	Disagree	Agree	Agree	Agree	Agree	Agree	Agree	Agree	Neutral	Agree	Agree	Agree	Agree	Agree
Urban	Female	Nurse	Middle income	Master degree	Academic or research institution	Healthcare	Public (governmental)	Proficient	High	No	1-5 years	Familiar	Familiar	Familiar	Not selected	Not selected	Not selected	Selected	Not selected	Not selected	Selected	Not selected	Selected	Not selected	Neutral	Neutral	No	Yes	No	No	Yes	Yes	Positive	Agree	Agree	Agree	Agree	Agree	Disagree	Agree	Neutral	Neutral	Agree	Positive	Neutral	Agree	Strongly agree	Neutral	Agree
Urban	Female	Pharmacist	Middle income	Master degree	Academic or research institution	Healthcare	Private	Proficient	Neutral	No	1-5 years	Not familiar	Not familiar	Not familiar	Not selected	Not selected	Not selected	Selected	Not selected	Not selected	Not selected	Not selected	Selected	Not selected	Neutral	Neutral	No	No	No	No	No	No	Positive	Agree	Neutral	Neutral	Neutral	Neutral	Neutral	Neutral	Neutral	Neutral	Neutral	Neutral	Neutral	Agree	Neutral	Neutral	Neutral
Urban	Female	Medical Researcher /Academic	Upper income	Doctor of Philosophy (PhD)	Academic or research institution	Academic	Private	Fluent	Very high	No	6-10 years	Familiar	Familiar	Familiar	Not selected	Not selected	Not selected	Selected	Not selected	Selected	Not selected	Selected	Not selected	Not selected	Neutral	Disagree	Yes	No	No	No	Yes	No	Positive	Agree	Strongly agree	Strongly agree	Agree	Agree	Strongly agree	Agree	Agree	Strongly agree	Strongly agree	Positive	Neutral	Neutral	Agree	Agree	Agree
Urban	Female	Medical Researcher /Academic	Lower income	Doctor of Philosophy (PhD)	Academic or research institution	Academic	Public (governmental)	Proficient	High	No	More than 10 years	Neutral	Not familiar	Neutral	Selected	Selected	Selected	Not selected	Not selected	Not selected	Not selected	Not selected	Not selected	Not selected	Neutral	Neutral	No	Yes	No	No	No	No	Neutral	Agree	Agree	Agree	Agree	Agree	Strongly disagree	Agree	Agree	Agree	Agree	Positive	Neutral	Neutral	Neutral	Agree	Agree
Urban	Female	Pharmacist	Middle income	Bachelor degree	Student or Internship/trainee	Healthcare	Private	Proficient	High	No	Less than 1 year	Familiar	Neutral	Neutral	Not selected	Not selected	Not selected	Selected	Not selected	Selected	Selected	Selected	Not selected	Not selected	Neutral	Strongly disagree	No	No	No	No	Yes	No	Neutral	Agree	Agree	Agree	Neutral	Disagree	Disagree	Agree	Neutral	Agree	Agree	Neutral	Agree	Neutral	Agree	Neutral	Agree
Urban	Female	Medical Researcher /Academic	Middle income	Doctor of Philosophy (PhD)	Academic or research institution	Academic	Private	Fluent	High	No	More than 10 years	Familiar	Familiar	Familiar	Selected	Selected	Not selected	Selected	Not selected	Not selected	Selected	Selected	Not selected	Not selected	Neutral	Neutral	No	Yes	No	No	Yes	No	Negative	Agree	Agree	Agree	Neutral	Disagree	Neutral	Strongly agree	Neutral	Strongly agree	Strongly agree	Negative	Strongly agree	Agree	Strongly agree	Agree	Agree
Urban	Female	Medical Researcher /Academic	Middle income	Doctor of Philosophy (PhD)	Academic or research institution	Academic	Private	Fluent	High	Yes	More than 10 years	Neutral	Familiar	Familiar	Not selected	Not selected	Selected	Not selected	Not selected	Not selected	Selected	Selected	Not selected	Not selected	Not satisfied	Neutral	No	Yes	No	Yes	Yes	No	Positive	Neutral	Agree	Agree	Agree	Agree	Agree	Agree	Agree	Agree	Agree	Positive	Agree	Agree	Agree	Neutral	Agree
Urban	Male	Pharmacist	Lower income	Master degree	Academic or research institution	Healthcare	Private	Proficient	High	No	1-5 years	Not familiar	Not familiar	Not familiar	Selected	Not selected	Not selected	Selected	Not selected	Not selected	Not selected	Not selected	Not selected	Not selected	Not satisfied at all	Strongly disagree	No	Yes	No	Yes	Yes	No	Positive	Agree	Agree	Neutral	Disagree	Strongly disagree	Strongly disagree	Agree	Neutral	Agree	Neutral	Negative	Strongly agree	Disagree	Neutral	Disagree	Agree
Urban	Female	Technology developer /IT professional	Lower income	Bachelor degree	Non-governmental organization (NGO)	Others	Private	Proficient	High	Yes	Less than 1 year	Familiar	Familiar	Familiar	Selected	Not selected	Not selected	Not selected	Not selected	Selected	Not selected	Selected	Not selected	Not selected	Not satisfied	Strongly disagree	Yes	No	No	Yes	Yes	Yes	Positive	Strongly agree	Strongly agree	Agree	Agree	Neutral	Neutral	Agree	Agree	Agree	Agree	Positive	Agree	Agree	Disagree	Agree	Agree
Urban	Male	Medical Researcher /Academic	Lower income	Bachelor degree	Unemployed	Academic	Public (governmental)	Proficient	High	Yes	1-5 years	Very familiar	Familiar	Very familiar	Not selected	Not selected	Not selected	Not selected	Selected	Selected	Selected	Selected	Not selected	Not selected	Not satisfied at all	Strongly disagree	No	No	Yes	No	No	No	Neutral	Strongly agree	Strongly agree	Strongly agree	Agree	Strongly agree	Agree	Strongly agree	Agree	Agree	Agree	Very positive	Agree	Strongly agree	Strongly agree	Strongly agree	Agree
Urban	Male	Pharmacist	Lower income	Master degree	Private business (pharmacy, laboratory, etc.)	Healthcare	Private	Proficient	High	No	Less than 1 year	Very familiar	Very familiar	Very familiar	Selected	Selected	Selected	Selected	Selected	Selected	Selected	Selected	Selected	Not selected	Very satisfied	Strongly agree	Yes	Yes	No	Yes	Yes	Yes	Very positive	Strongly agree	Strongly agree	Strongly agree	Strongly agree	Strongly agree	Agree	Strongly agree	Strongly agree	Strongly agree	Strongly agree	Very positive	Strongly agree	Strongly agree	Strongly agree	Strongly agree	Strongly agree
Urban	Female	Pharmacist	Middle income	Bachelor degree	Hospital or clinic	Healthcare	Public (governmental)	Proficient	Neutral	No	None/ Not applicable	Not familiar at all	Not familiar at all	Not familiar at all	Not selected	Not selected	Not selected	Not selected	Not selected	Not selected	Not selected	Selected	Not selected	Not selected	Not satisfied	Neutral	No	No	No	No	No	No	Positive	Neutral	Neutral	Agree	Agree	Neutral	Strongly disagree	Neutral	Neutral	Neutral	Agree	Positive	Neutral	Agree	Agree	Agree	Agree
Urban	Female	Pharmacist	Lower income	Bachelor degree	Student or Internship/trainee	Healthcare	Private	Basic	Neutral	No	None/ Not applicable	Not familiar	Familiar	Neutral	Selected	Not selected	Not selected	Not selected	Not selected	Not selected	Not selected	Selected	Not selected	Not selected	Not satisfied at all	Disagree	No	No	No	No	Yes	No	Very positive	Agree	Agree	Neutral	Agree	Strongly disagree	Disagree	Strongly disagree	Disagree	Disagree	Disagree	Neutral	Agree	Disagree	Disagree	Agree	Disagree
Rural	Male	Medical Researcher /Academic	Lower income	Bachelor degree	Academic or research institution	Academic	Private	Proficient	Neutral	No	1-5 years	Not familiar	Not familiar at all	Not familiar	Not selected	Selected	Selected	Not selected	Not selected	Not selected	Selected	Selected	Not selected	Not selected	Not satisfied	Disagree	No	Yes	No	No	No	No	Positive	Agree	Agree	Agree	Agree	Strongly agree	Disagree	Neutral	Neutral	Neutral	Agree	Neutral	Agree	Strongly agree	Strongly agree	Strongly agree	Agree
Rural	Female	Technology developer /IT professional	Middle income	Doctor of Philosophy (PhD)	Academic or research institution	Others	Public (governmental)	Proficient	Very high	No	6-10 years	Familiar	Familiar	Familiar	Not selected	Not selected	Not selected	Not selected	Not selected	Not selected	Not selected	Selected	Selected	Not selected	Neutral	Agree	No	No	No	No	No	No	Neutral	Agree	Neutral	Agree	Neutral	Disagree	Agree	Strongly agree	Neutral	Agree	Strongly agree	Neutral	Strongly agree	Strongly agree	Strongly agree	Strongly agree	Neutral
Urban	Male	Medical Researcher /Academic	Lower income	Master degree	Private business (pharmacy, laboratory, etc.)	Academic	Private	Proficient	High	No	Less than 1 year	Not familiar	Familiar	Not familiar at all	Selected	Not selected	Not selected	Selected	Not selected	Not selected	Not selected	Selected	Not selected	Not selected	Not satisfied at all	Strongly disagree	No	Yes	No	Yes	No	No	Negative	Neutral	Neutral	Neutral	Neutral	Neutral	Neutral	Neutral	Neutral	Neutral	Neutral	Neutral	Neutral	Neutral	Neutral	Neutral	Neutral
Urban	Female	Technology developer /IT professional	Middle income	Master degree	Government agency	Others	Public (governmental)	Basic	Very high	No	Less than 1 year	Familiar	Not familiar	Familiar	Selected	Not selected	Selected	Selected	Selected	Not selected	Not selected	Not selected	Not selected	Not selected	Very satisfied	Strongly agree	No	No	No	Yes	Yes	Yes	Very positive	Strongly agree	Strongly agree	Strongly agree	Strongly agree	Strongly agree	Agree	Strongly agree	Strongly agree	Strongly agree	Strongly agree	Very positive	Strongly agree	Agree	Strongly agree	Strongly agree	Strongly agree
Urban	Male	Medical Researcher /Academic	Middle income	Bachelor degree	Government agency	Academic	Public (governmental)	Basic	High	No	1-5 years	Familiar	Neutral	Familiar	Selected	Not selected	Selected	Not selected	Selected	Not selected	Selected	Selected	Not selected	Not selected	Neutral	Neutral	No	Yes	No	No	Yes	Yes	Very positive	Agree	Neutral	Agree	Agree	Neutral	Neutral	Agree	Neutral	Neutral	Agree	Positive	Agree	Agree	Agree	Agree	Agree
Urban	Female	Pharmacist	Lower income	Bachelor degree	Student or Internship/trainee	Healthcare	Public (governmental)	Proficient	High	No	None/ Not applicable	Familiar	Familiar	Familiar	Not selected	Not selected	Selected	Selected	Not selected	Not selected	Selected	Selected	Not selected	Not selected	Neutral	Neutral	No	No	No	No	No	No	Neutral	Neutral	Neutral	Neutral	Neutral	Neutral	Neutral	Neutral	Neutral	Neutral	Neutral	Neutral	Neutral	Neutral	Neutral	Neutral	Neutral
Urban	Female	Allied health professional (laboratories, physical therapy, nutrition, etc.)	Middle income	Bachelor degree	Student or Internship/trainee	Healthcare	Private	Fluent	Neutral	No	None/ Not applicable	Neutral	Neutral	Neutral	Selected	Not selected	Selected	Not selected	Not selected	Not selected	Selected	Not selected	Not selected	Not selected	Neutral	Neutral	No	No	No	Yes	Yes	No	Positive	Neutral	Neutral	Agree	Agree	Neutral	Disagree	Agree	Agree	Strongly agree	Strongly agree	Neutral	Agree	Neutral	Agree	Agree	Agree
Urban	Female	Medical Researcher /Academic	Middle income	Master degree	Academic or research institution	Academic	Private	Fluent	Neutral	No	Less than 1 year	Not familiar at all	Not familiar at all	Not familiar at all	Selected	Not selected	Not selected	Not selected	Not selected	Not selected	Not selected	Not selected	Not selected	Selected	Neutral	Disagree	Yes	Yes	Yes	Yes	Yes	Yes	Positive	Strongly disagree	Strongly disagree	Strongly disagree	Strongly disagree	Strongly disagree	Strongly disagree	Strongly disagree	Strongly disagree	Strongly disagree	Strongly disagree	Neutral	Strongly disagree	Strongly disagree	Strongly disagree	Strongly disagree	Strongly disagree
Urban	Female	Medical Researcher /Academic	Middle income	Doctor of Philosophy (PhD)	Academic or research institution	Academic	Public (governmental)	Fluent	Neutral	No	More than 10 years	Neutral	Neutral	Neutral	Not selected	Not selected	Selected	Not selected	Not selected	Not selected	Selected	Selected	Not selected	Not selected	Neutral	Agree	Yes	No	No	No	Yes	No	Neutral	Neutral	Neutral	Neutral	Neutral	Neutral	Neutral	Neutral	Neutral	Neutral	Neutral	Neutral	Neutral	Neutral	Neutral	Neutral	Neutral
Urban	Male	Physician	Middle income	Doctor of Philosophy (PhD)	Academic or research institution	Healthcare	Public (governmental)	Fluent	Very high	Yes	More than 10 years	Very familiar	Very familiar	Very familiar	Selected	Not selected	Not selected	Selected	Not selected	Not selected	Selected	Not selected	Not selected	Not selected	Neutral	Strongly agree	Yes	Yes	Yes	Yes	Yes	Yes	Positive	Strongly agree	Strongly agree	Strongly agree	Strongly agree	Agree	Neutral	Agree	Agree	Agree	Agree	Positive	Strongly agree	Agree	Agree	Neutral	Neutral
Rural	Male	Medical Researcher /Academic	Upper income	Doctor of Philosophy (PhD)	Academic or research institution	Academic	Public (governmental)	Proficient	High	No	More than 10 years	Neutral	Neutral	Neutral	Not selected	Not selected	Not selected	Not selected	Not selected	Not selected	Not selected	Selected	Not selected	Not selected	Not satisfied at all	Strongly disagree	No	No	No	No	Yes	No	Neutral	Agree	Agree	Agree	Agree	Agree	Disagree	Neutral	Neutral	Neutral	Neutral	Very positive	Agree	Neutral	Neutral	Neutral	Agree
Urban	Male	Allied health professional (laboratories, physical therapy, nutrition, etc.)	Middle income	Doctor of Philosophy (PhD)	Academic or research institution	Healthcare	Private	Basic	High	No	6-10 years	Familiar	Familiar	Familiar	Not selected	Not selected	Not selected	Not selected	Not selected	Selected	Not selected	Not selected	Not selected	Not selected	Satisfied	Agree	No	No	No	No	Yes	Yes	Positive	Agree	Agree	Agree	Agree	Neutral	Neutral	Neutral	Neutral	Agree	Agree	Positive	Agree	Neutral	Neutral	Neutral	Neutral
Urban	Female	Pharmacist	Middle income	Master degree	Entrepreneurial company or industry	Healthcare	Public (governmental)	Fluent	High	No	1-5 years	Familiar	Neutral	Familiar	Not selected	Selected	Not selected	Selected	Not selected	Not selected	Selected	Selected	Not selected	Not selected	Satisfied	Agree	Yes	Yes	No	No	Yes	Yes	Very positive	Strongly agree	Strongly agree	Neutral	Neutral	Neutral	Neutral	Agree	Strongly agree	Agree	Agree	Very positive	Agree	Agree	Disagree	Agree	Agree
Urban	Female	Technology developer /IT professional	Middle income	Bachelor degree	Academic or research institution	Others	Public (governmental)	Proficient	High	No	Less than 1 year	Familiar	Not familiar	Neutral	Selected	Not selected	Selected	Selected	Not selected	Not selected	Not selected	Selected	Not selected	Not selected	Not satisfied	Disagree	No	No	Yes	No	Yes	No	Positive	Agree	Neutral	Agree	Neutral	Neutral	Neutral	Agree	Agree	Agree	Agree	Neutral	Agree	Agree	Strongly agree	Agree	Strongly agree
Urban	Male	Medical Researcher /Academic	Middle income	Master degree	Academic or research institution	Academic	Private	Basic	High	Yes	1-5 years	Not familiar	Not familiar	Not familiar at all	Not selected	Not selected	Not selected	Not selected	Not selected	Not selected	Selected	Not selected	Not selected	Not selected	Not satisfied	Disagree	No	No	No	No	Yes	No	Neutral	Agree	Agree	Neutral	Disagree	Disagree	Agree	Neutral	Neutral	Neutral	Neutral	Neutral	Agree	Agree	Agree	Agree	Neutral
Urban	Male	Medical Researcher /Academic	Middle income	Doctor of Philosophy (PhD)	Academic or research institution	Academic	Private	Basic	High	Yes	6-10 years	Familiar	Familiar	Familiar	Selected	Not selected	Selected	Not selected	Not selected	Selected	Selected	Not selected	Not selected	Not selected	Neutral	Neutral	No	No	No	No	Yes	Yes	Positive	Neutral	Agree	Agree	Agree	Agree	Agree	Agree	Agree	Agree	Agree	Positive	Agree	Agree	Agree	Agree	Agree
Urban	Male	Medical Researcher /Academic	Middle income	Doctor of Philosophy (PhD)	Government agency	Academic	Public (governmental)	Basic	High	No	1-5 years	Familiar	Familiar	Neutral	Not selected	Not selected	Not selected	Not selected	Not selected	Not selected	Selected	Selected	Not selected	Not selected	Not satisfied	Disagree	No	No	Yes	No	Yes	Yes	Very positive	Agree	Agree	Agree	Agree	Agree	Neutral	Agree	Agree	Agree	Agree	Positive	Agree	Agree	Agree	Agree	Agree
Rural	Male	Medical Researcher /Academic	Middle income	Master degree	Non-governmental organization (NGO)	Academic	Private	Basic	High	No	Less than 1 year	Familiar	Familiar	Familiar	Selected	Not selected	Not selected	Not selected	Not selected	Not selected	Not selected	Selected	Not selected	Not selected	Not satisfied at all	Strongly disagree	No	No	No	No	Yes	No	Very negative	Strongly agree	Strongly agree	Disagree	Strongly agree	Strongly agree	Strongly disagree	Neutral	Strongly agree	Strongly agree	Strongly agree	Positive	Strongly agree	Strongly agree	Strongly agree	Disagree	Disagree
Urban	Male	Medical Researcher /Academic	Middle income	Doctor of Philosophy (PhD)	Academic or research institution	Academic	Public (governmental)	Fluent	High	No	More than 10 years	Very familiar	Familiar	Familiar	Selected	Not selected	Selected	Selected	Selected	Not selected	Selected	Selected	Not selected	Not selected	Not satisfied at all	Disagree	Yes	Yes	Yes	Yes	Yes	No	Positive	Strongly agree	Strongly agree	Strongly agree	Strongly agree	Strongly agree	Strongly agree	Strongly agree	Strongly agree	Strongly agree	Strongly agree	Positive	Strongly agree	Strongly disagree	Strongly agree	Strongly agree	Strongly agree
Urban	Female	Medical Researcher /Academic	Middle income	Master degree	Academic or research institution	Academic	Private	Proficient	Neutral	No	Less than 1 year	Very familiar	Neutral	Very familiar	Selected	Selected	Selected	Not selected	Selected	Selected	Selected	Selected	Not selected	Selected	Very satisfied	Strongly disagree	Yes	Yes	No	Yes	Yes	No	Neutral	Strongly agree	Strongly agree	Strongly agree	Neutral	Strongly agree	Strongly disagree	Strongly agree	Strongly agree	Strongly agree	Strongly agree	Very positive	Strongly agree	Strongly agree	Strongly agree	Strongly agree	Strongly agree
Urban	Female	Pharmacist	Upper income	Master degree	Hospital or clinic	Healthcare	Public (governmental)	Fluent	High	No	More than 10 years	Familiar	Neutral	Familiar	Selected	Selected	Selected	Selected	Not selected	Not selected	Selected	Selected	Selected	Selected	Neutral	Neutral	Yes	Yes	No	No	Yes	No	Neutral	Agree	Strongly agree	Strongly agree	Agree	Agree	Agree	Strongly agree	Neutral	Neutral	Strongly agree	Neutral	Agree	Disagree	Strongly agree	Neutral	Strongly agree
Urban	Male	Medical Researcher /Academic	Middle income	Doctor of Philosophy (PhD)	Government agency	Academic	Public (governmental)	Basic	High	No	1-5 years	Not familiar	Not familiar	Neutral	Selected	Not selected	Selected	Not selected	Not selected	Not selected	Not selected	Not selected	Not selected	Not selected	Neutral	Neutral	No	Yes	No	Yes	Yes	Yes	Very positive	Agree	Agree	Agree	Agree	Agree	Agree	Agree	Agree	Agree	Agree	Very positive	Agree	Neutral	Neutral	Neutral	Neutral
Urban	Male	Medical Researcher /Academic	Upper income	Doctor of Philosophy (PhD)	Academic or research institution	Academic	Private	Fluent	Very high	No	More than 10 years	Not familiar at all	Not familiar at all	Not familiar at all	Selected	Selected	Not selected	Selected	Selected	Selected	Not selected	Not selected	Not selected	Selected	Not satisfied at all	Strongly agree	Yes	Yes	Yes	No	Yes	No	Very positive	Strongly disagree	Strongly disagree	Strongly disagree	Strongly disagree	Strongly disagree	Strongly disagree	Strongly disagree	Strongly disagree	Strongly disagree	Strongly disagree	Neutral	Agree	Neutral	Agree	Disagree	Disagree
Urban	Female	Pharmacist	Lower income	Master degree	Unemployed	Healthcare	Public (governmental)	Fluent	High	No	6-10 years	Neutral	Familiar	Familiar	Not selected	Selected	Not selected	Not selected	Not selected	Not selected	Not selected	Not selected	Not selected	Not selected	Not satisfied at all	Strongly disagree	No	No	No	Yes	Yes	No	Neutral	Strongly agree	Strongly agree	Strongly agree	Agree	Neutral	Strongly disagree	Agree	Agree	Agree	Agree	Very positive	Strongly agree	Neutral	Strongly agree	Neutral	Agree
Urban	Female	Medical Researcher /Academic	Middle income	Master degree	Academic or research institution	Academic	Public (governmental)	Proficient	High	No	6-10 years	Neutral	Neutral	Neutral	Not selected	Not selected	Selected	Not selected	Not selected	Selected	Not selected	Selected	Selected	Not selected	Not satisfied	Disagree	Yes	No	No	No	Yes	No	Positive	Agree	Agree	Agree	Neutral	Neutral	Neutral	Neutral	Disagree	Agree	Agree	Positive	Agree	Neutral	Neutral	Neutral	Agree
Urban	Male	Technology developer /IT professional	Middle income	Master degree	Academic or research institution	Others	Private	Fluent	Very high	Yes	6-10 years	Very familiar	Very familiar	Very familiar	Selected	Selected	Not selected	Selected	Not selected	Not selected	Selected	Not selected	Selected	Not selected	Neutral	Neutral	Yes	Yes	No	Yes	No	Yes	Very positive	Strongly agree	Strongly agree	Strongly agree	Neutral	Disagree	Strongly agree	Strongly agree	Disagree	Agree	Strongly agree	Very positive	Strongly agree	Neutral	Strongly agree	Disagree	Strongly agree
Urban	Female	Physician	Middle income	Bachelor degree	Unemployed	Healthcare	Public (governmental)	Fluent	High	No	1-5 years	Familiar	Familiar	Familiar	Not selected	Selected	Not selected	Not selected	Not selected	Not selected	Not selected	Selected	Not selected	Not selected	Not satisfied at all	Strongly disagree	No	No	No	Yes	No	Yes	Very positive	Strongly agree	Agree	Neutral	Neutral	Neutral	Strongly disagree	Agree	Neutral	Agree	Strongly agree	Neutral	Strongly agree	Neutral	Strongly agree	Agree	Agree
Urban	Female	Allied health professional (laboratories, physical therapy, nutrition, etc.)	Middle income	Master degree	Government agency	Healthcare	Public (governmental)	Basic	Very high	Yes	6-10 years	Neutral	Familiar	Not familiar	Selected	Not selected	Not selected	Selected	Not selected	Not selected	Not selected	Selected	Not selected	Not selected	Not satisfied	Neutral	Yes	Yes	No	Yes	Yes	No	Very positive	Strongly agree	Strongly agree	Strongly agree	Neutral	Neutral	Neutral	Neutral	Neutral	Neutral	Neutral	Positive	Neutral	Neutral	Neutral	Neutral	Neutral
Urban	Male	Pharmacist	Upper income	Master degree	Private business (pharmacy, laboratory, etc.)	Healthcare	Private	Proficient	Very high	No	1-5 years	Not familiar	Familiar	Not familiar	Selected	Selected	Selected	Selected	Selected	Selected	Selected	Selected	Not selected	Not selected	Satisfied	Agree	Yes	Yes	No	Yes	Yes	Yes	Positive	Agree	Agree	Agree	Disagree	Strongly disagree	Disagree	Neutral	Agree	Neutral	Agree	Neutral	Agree	Neutral	Agree	Disagree	Disagree
Urban	Female	Technology developer /IT professional	Middle income	Doctor of Philosophy (PhD)	Academic or research institution	Others	Public (governmental)	Proficient	Very high	No	6-10 years	Familiar	Familiar	Neutral	Not selected	Not selected	Not selected	Not selected	Not selected	Selected	Not selected	Selected	Selected	Not selected	Satisfied	Agree	Yes	Yes	No	Yes	Yes	No	Very positive	Agree	Neutral	Agree	Neutral	Neutral	Neutral	Strongly agree	Neutral	Agree	Strongly agree	Positive	Neutral	Neutral	Agree	Neutral	Neutral
Urban	Male	Medical Researcher /Academic	Middle income	Doctor of Philosophy (PhD)	Academic or research institution	Academic	Private	Fluent	Very high	No	More than 10 years	Not familiar	Familiar	Neutral	Selected	Not selected	Not selected	Not selected	Not selected	Selected	Not selected	Not selected	Not selected	Not selected	Very satisfied	Strongly agree	Yes	Yes	No	No	Yes	No	Very positive	Agree	Neutral	Strongly agree	Strongly disagree	Disagree	Neutral	Agree	Agree	Agree	Neutral	Positive	Strongly agree	Neutral	Agree	Disagree	Agree
Urban	Female	Medical Researcher /Academic	Middle income	Master degree	Academic or research institution	Academic	Private	Proficient	Neutral	No	6-10 years	Familiar	Familiar	Neutral	Selected	Selected	Selected	Selected	Not selected	Selected	Selected	Selected	Not selected	Not selected	Neutral	Neutral	No	Yes	No	Yes	Yes	Yes	Positive	Agree	Agree	Agree	Agree	Disagree	Disagree	Neutral	Neutral	Strongly agree	Agree	Positive	Strongly agree	Agree	Strongly agree	Neutral	Agree
Urban	Male	Physician	Upper income	Doctor of Philosophy (PhD)	Academic or research institution	Healthcare	Private	Fluent	High	No	More than 10 years	Very familiar	Very familiar	Very familiar	Selected	Not selected	Selected	Not selected	Not selected	Not selected	Selected	Not selected	Not selected	Not selected	Satisfied	Agree	Yes	Yes	No	No	Yes	Yes	Positive	Agree	Agree	Agree	Agree	Agree	Neutral	Strongly agree	Agree	Strongly agree	Strongly agree	Positive	Agree	Disagree	Strongly agree	Neutral	Strongly agree
Urban	Female	Medical Researcher /Academic	Middle income	Doctor of Philosophy (PhD)	Student or Internship/trainee	Academic	Private	Basic	Very high	Yes	1-5 years	Not familiar at all	Not familiar at all	Not familiar at all	Not selected	Not selected	Not selected	Not selected	Not selected	Not selected	Not selected	Not selected	Selected	Not selected	Not satisfied at all	Strongly disagree	Yes	Yes	Yes	Yes	Yes	Yes	Positive	Strongly disagree	Strongly disagree	Strongly disagree	Strongly disagree	Strongly disagree	Strongly disagree	Strongly disagree	Strongly disagree	Strongly disagree	Strongly disagree	Very positive	Strongly disagree	Strongly disagree	Strongly disagree	Strongly disagree	Strongly disagree
Urban	Female	Pharmacist	Middle income	Doctor of Philosophy (PhD)	Academic or research institution	Healthcare	Private	Proficient	Very high	Yes	More than 10 years	Very familiar	Very familiar	Very familiar	Not selected	Selected	Selected	Not selected	Selected	Not selected	Not selected	Selected	Not selected	Not selected	Neutral	Agree	No	Yes	No	No	Yes	No	Neutral	Strongly agree	Strongly agree	Agree	Agree	Agree	Disagree	Agree	Agree	Strongly agree	Agree	Neutral	Strongly agree	Agree	Strongly agree	Strongly agree	Agree
Urban	Female	Pharmacist	Middle income	Master degree	Government agency	Healthcare	Public (governmental)	Proficient	Very high	Yes	1-5 years	Very familiar	Very familiar	Familiar	Selected	Selected	Not selected	Not selected	Not selected	Not selected	Selected	Selected	Not selected	Not selected	Not satisfied at all	Agree	Yes	No	No	No	Yes	Yes	Positive	Strongly agree	Strongly agree	Strongly agree	Strongly agree	Strongly agree	Neutral	Strongly agree	Strongly agree	Strongly agree	Strongly agree	Neutral	Strongly agree	Strongly agree	Strongly agree	Strongly agree	Strongly agree
Urban	Male	Pharmacist	Middle income	Bachelor degree	Hospital or clinic	Healthcare	Private	Proficient	Very high	Yes	More than 10 years	Neutral	Neutral	Neutral	Not selected	Not selected	Not selected	Not selected	Not selected	Selected	Selected	Not selected	Not selected	Not selected	Neutral	Neutral	Yes	Yes	Yes	Yes	Yes	Yes	Very positive	Neutral	Neutral	Agree	Disagree	Neutral	Agree	Disagree	Neutral	Neutral	Agree	Very positive	Neutral	Disagree	Neutral	Agree	Disagree
Urban	Female	Medical Researcher /Academic	Middle income	Doctor of Philosophy (PhD)	Academic or research institution	Academic	Private	Proficient	High	No	6-10 years	Familiar	Neutral	Familiar	Selected	Selected	Not selected	Not selected	Not selected	Not selected	Selected	Selected	Not selected	Not selected	Neutral	Agree	Yes	Yes	No	Yes	No	No	Positive	Agree	Agree	Agree	Neutral	Agree	Neutral	Agree	Neutral	Agree	Agree	Very positive	Strongly agree	Agree	Strongly agree	Agree	Agree
Urban	Female	Physician	Middle income	Bachelor degree	Student or Internship/trainee	Healthcare	Public (governmental)	Proficient	Neutral	No	1-5 years	Familiar	Neutral	Familiar	Selected	Not selected	Not selected	Not selected	Not selected	Not selected	Not selected	Selected	Not selected	Not selected	Not satisfied at all	Strongly disagree	No	No	No	No	No	No	Neutral	Agree	Agree	Agree	Disagree	Agree	Strongly disagree	Agree	Agree	Agree	Agree	Neutral	Agree	Agree	Agree	Agree	Agree
Urban	Male	Medical Researcher /Academic	Upper income	Doctor of Philosophy (PhD)	Academic or research institution	Academic	Private	Proficient	High	No	More than 10 years	Familiar	Familiar	Familiar	Selected	Not selected	Not selected	Selected	Selected	Not selected	Selected	Selected	Not selected	Not selected	Not satisfied	Strongly disagree	No	Yes	No	Yes	Yes	No	Very positive	Strongly agree	Agree	Agree	Neutral	Neutral	Neutral	Neutral	Agree	Strongly agree	Strongly agree	Very positive	Strongly agree	Disagree	Strongly agree	Disagree	Strongly agree
Rural	Male	Medical Researcher /Academic	Lower income	Bachelor degree	Academic or research institution	Academic	Private	Proficient	Very high	No	1-5 years	Familiar	Familiar	Not familiar	Selected	Not selected	Not selected	Selected	Not selected	Not selected	Selected	Selected	Not selected	Not selected	Not satisfied	Disagree	Yes	No	No	Yes	No	No	Neutral	Strongly agree	Strongly agree	Strongly agree	Agree	Agree	Disagree	Agree	Agree	Agree	Agree	Positive	Agree	Agree	Agree	Agree	Agree
Urban	Female	Pharmacist	Upper income	Master degree	Private business (pharmacy, laboratory, etc.)	Healthcare	Private	Proficient	Neutral	Yes	Less than 1 year	Not familiar	Not familiar	Familiar	Selected	Not selected	Not selected	Not selected	Not selected	Not selected	Selected	Selected	Not selected	Not selected	Not satisfied at all	Strongly disagree	No	No	No	No	No	No	Negative	Agree	Agree	Agree	Neutral	Neutral	Strongly disagree	Agree	Agree	Agree	Agree	Neutral	Strongly agree	Disagree	Strongly agree	Strongly agree	Strongly agree
Urban	Male	Medical Researcher /Academic	Lower income	Doctor of Philosophy (PhD)	Academic or research institution	Academic	Public (governmental)	Proficient	High	No	More than 10 years	Neutral	Not familiar	Neutral	Not selected	Not selected	Not selected	Not selected	Not selected	Not selected	Selected	Selected	Not selected	Not selected	Not satisfied at all	Disagree	Yes	No	No	No	Yes	No	Neutral	Strongly agree	Agree	Disagree	Disagree	Disagree	Strongly disagree	Strongly agree	Neutral	Agree	Neutral	Positive	Strongly agree	Neutral	Strongly agree	Neutral	Agree
Urban	Female	Medical Researcher /Academic	Lower income	Doctor of Philosophy (PhD)	Academic or research institution	Academic	Public (governmental)	Proficient	Neutral	No	More than 10 years	Neutral	Not familiar	Not familiar	Not selected	Not selected	Not selected	Not selected	Not selected	Not selected	Not selected	Selected	Not selected	Not selected	Not satisfied at all	Strongly disagree	No	No	No	Yes	Yes	No	Neutral	Agree	Disagree	Disagree	Disagree	Disagree	Disagree	Disagree	Disagree	Disagree	Disagree	Neutral	Agree	Agree	Strongly agree	Agree	Agree
Rural	Female	Medical Researcher /Academic	Upper income	Doctor of Philosophy (PhD)	Government agency	Academic	Public (governmental)	Proficient	Neutral	No	6-10 years	Neutral	Neutral	Neutral	Not selected	Not selected	Not selected	Not selected	Not selected	Not selected	Not selected	Selected	Not selected	Not selected	Neutral	Strongly disagree	No	No	No	No	No	No	Neutral	Neutral	Neutral	Strongly agree	Strongly agree	Strongly agree	Strongly agree	Agree	Agree	Agree	Neutral	Neutral	Agree	Agree	Agree	Agree	Agree
Urban	Female	Pharmacist	Lower income	Bachelor degree	Academic or research institution	Healthcare	Public (governmental)	Proficient	High	No	6-10 years	Not familiar	Neutral	Neutral	Not selected	Not selected	Not selected	Not selected	Not selected	Selected	Not selected	Selected	Not selected	Not selected	Neutral	Neutral	No	No	No	No	Yes	No	Neutral	Agree	Agree	Agree	Neutral	Agree	Disagree	Neutral	Agree	Neutral	Neutral	Neutral	Neutral	Neutral	Neutral	Neutral	Neutral
Urban	Female	Medical Researcher /Academic	Lower income	Master degree	Academic or research institution	Academic	Public (governmental)	Proficient	High	No	6-10 years	Neutral	Neutral	Neutral	Selected	Not selected	Not selected	Selected	Not selected	Not selected	Selected	Not selected	Not selected	Not selected	Not satisfied	Disagree	Yes	No	No	No	Yes	No	Neutral	Neutral	Agree	Neutral	Neutral	Agree	Disagree	Neutral	Neutral	Agree	Agree	Neutral	Strongly agree	Strongly disagree	Strongly agree	Disagree	Strongly agree
Urban	Female	Medical Researcher /Academic	Middle income	Doctor of Philosophy (PhD)	Academic or research institution	Academic	Private	Proficient	High	No	6-10 years	Familiar	Familiar	Familiar	Selected	Not selected	Selected	Not selected	Not selected	Not selected	Selected	Selected	Not selected	Not selected	Not satisfied at all	Neutral	No	No	No	No	No	No	Neutral	Agree	Agree	Agree	Agree	Disagree	Strongly disagree	Agree	Disagree	Neutral	Agree	Neutral	Agree	Neutral	Agree	Agree	Agree
Urban	Female	Medical Researcher /Academic	Lower income	Bachelor degree	Academic or research institution	Academic	Private	Proficient	Neutral	No	1-5 years	Not familiar at all	Not familiar at all	Not familiar at all	Not selected	Not selected	Not selected	Not selected	Not selected	Not selected	Not selected	Selected	Not selected	Not selected	Not satisfied at all	Strongly disagree	Yes	No	No	No	Yes	No	Positive	Agree	Agree	Agree	Agree	Agree	Strongly disagree	Agree	Agree	Agree	Agree	Neutral	Agree	Agree	Agree	Strongly disagree	Neutral
Urban	Female	Medical Researcher /Academic	Middle income	Doctor of Philosophy (PhD)	Academic or research institution	Academic	Public (governmental)	Fluent	Very high	No	More than 10 years	Familiar	Familiar	Familiar	Selected	Selected	Selected	Selected	Not selected	Selected	Selected	Selected	Selected	Selected	Neutral	Neutral	Yes	Yes	No	No	Yes	Yes	Positive	Neutral	Neutral	Agree	Neutral	Neutral	Neutral	Neutral	Neutral	Neutral	Neutral	Positive	Agree	Neutral	Neutral	Neutral	Neutral
Urban	Female	Physician	Middle income	Doctor of Philosophy (PhD)	Hospital or clinic	Healthcare	Public (governmental)	Fluent	High	Yes	More than 10 years	Very familiar	Very familiar	Very familiar	Selected	Not selected	Selected	Not selected	Not selected	Not selected	Selected	Not selected	Not selected	Not selected	Satisfied	Agree	No	Yes	Yes	Yes	No	Yes	Very positive	Strongly agree	Strongly agree	Strongly agree	Strongly agree	Strongly agree	Strongly agree	Strongly agree	Strongly agree	Strongly agree	Strongly agree	Positive	Strongly agree	Disagree	Strongly agree	Disagree	Strongly agree
Rural	Male	Allied health professional (laboratories, physical therapy, nutrition, etc.)	Middle income	Bachelor degree	Entrepreneurial company or industry	Healthcare	Private	Proficient	Neutral	No	1-5 years	Neutral	Neutral	Neutral	Not selected	Not selected	Not selected	Selected	Not selected	Selected	Not selected	Selected	Not selected	Not selected	Not satisfied	Disagree	No	No	No	Yes	Yes	No	Neutral	Agree	Neutral	Agree	Neutral	Disagree	Strongly disagree	Neutral	Neutral	Neutral	Neutral	Negative	Neutral	Neutral	Neutral	Neutral	Neutral
Urban	Male	Medical Researcher /Academic	Middle income	Doctor of Philosophy (PhD)	Academic or research institution	Academic	Public (governmental)	Proficient	Neutral	No	More than 10 years	Familiar	Familiar	Familiar	Selected	Selected	Selected	Not selected	Not selected	Not selected	Selected	Not selected	Not selected	Not selected	Not satisfied	Disagree	Yes	No	No	No	No	Yes	Neutral	Agree	Agree	Neutral	Strongly agree	Neutral	Disagree	Neutral	Neutral	Agree	Agree	Neutral	Agree	Neutral	Agree	Neutral	Strongly agree
Urban	Male	Medical Researcher /Academic	Middle income	Bachelor degree	Unemployed	Academic	Private	Fluent	High	Yes	None/ Not applicable	Not familiar at all	Familiar	Familiar	Not selected	Not selected	Not selected	Selected	Selected	Not selected	Not selected	Not selected	Not selected	Not selected	Very satisfied	Strongly agree	Yes	Yes	Yes	Yes	Yes	Yes	Very positive	Agree	Agree	Agree	Agree	Agree	Agree	Agree	Agree	Agree	Agree	Very positive	Agree	Agree	Agree	Agree	Agree
Urban	Female	Medical Researcher /Academic	Middle income	Master degree	Student or Internship/trainee	Academic	Private	Basic	Low	No	Less than 1 year	Not familiar at all	Not familiar at all	Not familiar at all	Selected	Not selected	Not selected	Not selected	Not selected	Not selected	Not selected	Not selected	Not selected	Not selected	Not satisfied at all	Strongly disagree	Yes	Yes	Yes	Yes	Yes	Yes	Positive	Strongly disagree	Strongly disagree	Strongly disagree	Strongly disagree	Strongly disagree	Strongly disagree	Strongly disagree	Strongly disagree	Strongly disagree	Strongly disagree	Very positive	Strongly disagree	Strongly disagree	Strongly disagree	Strongly disagree	Strongly disagree
Rural	Female	Medical Researcher /Academic	Lower income	Master degree	Entrepreneurial company or industry	Academic	Private	Basic	Very high	No	1-5 years	Neutral	Familiar	Neutral	Selected	Selected	Selected	Not selected	Not selected	Not selected	Not selected	Not selected	Not selected	Not selected	Not satisfied	Strongly agree	Yes	Yes	No	No	Yes	Yes	Very positive	Agree	Agree	Strongly agree	Strongly agree	Strongly agree	Strongly agree	Strongly agree	Agree	Agree	Agree	Very positive	Agree	Strongly agree	Agree	Agree	Agree
Urban	Male	Medical Researcher /Academic	Middle income	Bachelor degree	Student or Internship/trainee	Academic	Private	Basic	Very high	Yes	1-5 years	Neutral	Neutral	Neutral	Selected	Not selected	Selected	Not selected	Not selected	Not selected	Not selected	Not selected	Not selected	Not selected	Satisfied	Agree	Yes	Yes	Yes	Yes	Yes	Yes	Very positive	Strongly disagree	Disagree	Strongly disagree	Disagree	Disagree	Strongly disagree	Neutral	Disagree	Strongly disagree	Neutral	Very positive	Strongly disagree	Strongly disagree	Disagree	Disagree	Strongly disagree
Urban	Male	Pharmacist	Middle income	Bachelor degree	Private business (pharmacy, laboratory, etc.)	Healthcare	Private	Proficient	Neutral	Yes	Less than 1 year	Neutral	Neutral	Neutral	Not selected	Not selected	Selected	Not selected	Not selected	Not selected	Not selected	Not selected	Not selected	Not selected	Not satisfied	Disagree	No	Yes	No	Yes	No	Yes	Very positive	Neutral	Disagree	Disagree	Neutral	Neutral	Disagree	Disagree	Neutral	Neutral	Disagree	Very positive	Disagree	Disagree	Neutral	Disagree	Neutral
Urban	Female	Pharmacist	Lower income	Bachelor degree	Unemployed	Healthcare	Private	Proficient	Neutral	No	None/ Not applicable	Not familiar	Not familiar	Not familiar	Selected	Not selected	Not selected	Not selected	Not selected	Not selected	Not selected	Not selected	Not selected	Not selected	Not satisfied	Disagree	No	No	No	No	No	No	Neutral	Neutral	Neutral	Neutral	Neutral	Neutral	Neutral	Neutral	Neutral	Neutral	Neutral	Neutral	Neutral	Neutral	Neutral	Neutral	Neutral
Urban	Male	Nurse	Middle income	Bachelor degree	Student or Internship/trainee	Healthcare	Public (governmental)	Basic	High	No	Less than 1 year	Familiar	Familiar	Familiar	Selected	Not selected	Not selected	Not selected	Not selected	Not selected	Not selected	Not selected	Not selected	Not selected	Not satisfied	Neutral	No	No	No	No	Yes	No	Neutral	Agree	Agree	Agree	Neutral	Neutral	Agree	Neutral	Agree	Neutral	Agree	Neutral	Neutral	Neutral	Neutral	Agree	Neutral
Rural	Female	Nurse	Middle income	Master degree	Hospital or clinic	Healthcare	Public (governmental)	Proficient	High	No	1-5 years	Not familiar	Not familiar	Not familiar	Selected	Not selected	Not selected	Not selected	Not selected	Not selected	Not selected	Selected	Not selected	Not selected	Not satisfied	Strongly disagree	No	No	No	Yes	Yes	Yes	Negative	Disagree	Disagree	Disagree	Disagree	Agree	Strongly disagree	Agree	Disagree	Agree	Agree	Positive	Agree	Agree	Strongly agree	Agree	Strongly agree
Urban	Female	Medical Researcher /Academic	Middle income	Master degree	Academic or research institution	Academic	Private	Fluent	High	No	1-5 years	Neutral	Neutral	Familiar	Not selected	Not selected	Not selected	Selected	Not selected	Selected	Selected	Selected	Not selected	Selected	Neutral	Neutral	No	Yes	No	Yes	Yes	No	Positive	Agree	Neutral	Agree	Agree	Neutral	Neutral	Agree	Agree	Agree	Agree	Positive	Agree	Neutral	Agree	Neutral	Agree
Urban	Male	Medical Researcher /Academic	Middle income	Doctor of Philosophy (PhD)	Academic or research institution	Academic	Public (governmental)	Proficient	Very high	No	More than 10 years	Familiar	Familiar	Familiar	Not selected	Selected	Not selected	Not selected	Selected	Selected	Not selected	Selected	Not selected	Not selected	Satisfied	Agree	No	Yes	No	Yes	No	Yes	Neutral	Agree	Agree	Disagree	Agree	Agree	Strongly disagree	Strongly disagree	Disagree	Agree	Agree	Neutral	Agree	Agree	Agree	Agree	Agree
Urban	Male	Pharmacist	Middle income	Master degree	Entrepreneurial company or industry	Healthcare	Private	Proficient	High	No	Less than 1 year	Not familiar	Not familiar	Not familiar	Selected	Not selected	Not selected	Selected	Not selected	Selected	Not selected	Selected	Not selected	Not selected	Not satisfied	Disagree	No	No	No	No	Yes	No	Neutral	Neutral	Neutral	Neutral	Neutral	Neutral	Neutral	Neutral	Neutral	Neutral	Neutral	Neutral	Neutral	Neutral	Neutral	Neutral	Neutral
Rural	Male	Pharmacist	Middle income	Bachelor degree	Entrepreneurial company or industry	Healthcare	Private	Proficient	High	No	Less than 1 year	Not familiar	Not familiar	Not familiar	Selected	Not selected	Not selected	Selected	Not selected	Selected	Not selected	Selected	Not selected	Not selected	Not satisfied at all	Strongly disagree	No	No	No	No	Yes	No	Positive	Neutral	Neutral	Neutral	Neutral	Neutral	Neutral	Neutral	Neutral	Neutral	Agree	Positive	Agree	Neutral	Neutral	Neutral	Agree
Urban	Female	Medical Researcher /Academic	Middle income	Doctor of Philosophy (PhD)	Academic or research institution	Academic	Private	Fluent	Very high	No	More than 10 years	Very familiar	Very familiar	Very familiar	Selected	Not selected	Not selected	Selected	Selected	Not selected	Selected	Selected	Not selected	Selected	Not satisfied at all	Strongly disagree	No	Yes	No	Yes	Yes	No	Positive	Strongly agree	Strongly agree	Strongly agree	Agree	Agree	Disagree	Strongly agree	Agree	Agree	Strongly agree	Neutral	Agree	Neutral	Strongly agree	Neutral	Agree
Urban	Female	Physician	Middle income	Doctor of Philosophy (PhD)	Academic or research institution	Healthcare	Public (governmental)	Fluent	High	No	More than 10 years	Familiar	Neutral	Familiar	Selected	Not selected	Not selected	Not selected	Not selected	Not selected	Selected	Not selected	Not selected	Not selected	Not satisfied at all	Strongly disagree	Yes	No	Yes	No	Yes	No	Positive	Agree	Agree	Agree	Neutral	Disagree	Strongly disagree	Strongly agree	Neutral	Agree	Strongly agree	Neutral	Strongly agree	Neutral	Strongly agree	Agree	Neutral
Rural	Male	Allied health professional (laboratories, physical therapy, nutrition, etc.)	Middle income	Bachelor degree	Hospital or clinic	Healthcare	Public (governmental)	Proficient	Neutral	No	Less than 1 year	Not familiar at all	Not familiar at all	Not familiar at all	Selected	Not selected	Not selected	Not selected	Not selected	Selected	Not selected	Not selected	Not selected	Not selected	Not satisfied at all	Strongly disagree	No	No	No	No	Yes	No	Negative	Agree	Neutral	Neutral	Neutral	Neutral	Strongly disagree	Neutral	Neutral	Neutral	Strongly agree	Negative	Agree	Neutral	Neutral	Neutral	Neutral
Rural	Male	Technology developer /IT professional	Upper income	Master degree	Entrepreneurial company or industry	Others	Private	Proficient	Very high	No	Less than 1 year	Familiar	Familiar	Neutral	Selected	Not selected	Not selected	Not selected	Not selected	Selected	Selected	Selected	Not selected	Not selected	Satisfied	Neutral	No	Yes	No	Yes	Yes	No	Positive	Agree	Neutral	Agree	Disagree	Agree	Neutral	Strongly agree	Disagree	Neutral	Agree	Positive	Neutral	Neutral	Agree	Disagree	Neutral
Urban	Male	Pharmacist	Lower income	Bachelor degree	Academic or research institution	Healthcare	Private	Proficient	Very high	No	1-5 years	Neutral	Not familiar	Not familiar	Selected	Selected	Not selected	Not selected	Selected	Not selected	Not selected	Selected	Selected	Not selected	Not satisfied at all	Strongly disagree	Yes	Yes	No	No	Yes	No	Neutral	Agree	Neutral	Agree	Neutral	Strongly agree	Strongly disagree	Neutral	Disagree	Neutral	Neutral	Negative	Strongly agree	Neutral	Strongly agree	Neutral	Neutral
Urban	Female	Medical Researcher /Academic	Middle income	Doctor of Philosophy (PhD)	Academic or research institution	Academic	Public (governmental)	Proficient	Very high	No	More than 10 years	Very familiar	Very familiar	Very familiar	Selected	Selected	Selected	Selected	Selected	Not selected	Selected	Selected	Selected	Selected	Neutral	Neutral	No	Yes	No	Yes	Yes	No	Positive	Strongly agree	Strongly agree	Agree	Agree	Agree	Agree	Strongly agree	Strongly agree	Strongly agree	Strongly agree	Very positive	Agree	Disagree	Agree	Disagree	Agree
Urban	Male	Technology developer /IT professional	Lower income	Bachelor degree	Entrepreneurial company or industry	Others	Public (governmental)	Basic	High	No	Less than 1 year	Neutral	Neutral	Neutral	Selected	Not selected	Not selected	Not selected	Not selected	Selected	Not selected	Selected	Not selected	Not selected	Neutral	Neutral	No	No	No	No	Yes	No	Neutral	Neutral	Neutral	Neutral	Neutral	Neutral	Neutral	Neutral	Neutral	Neutral	Neutral	Neutral	Neutral	Neutral	Neutral	Neutral	Neutral
Rural	Male	Nurse	Middle income	Bachelor degree	Academic or research institution	Healthcare	Private	Proficient	High	No	1-5 years	Not familiar	Familiar	Not familiar	Selected	Not selected	Not selected	Selected	Not selected	Selected	Not selected	Selected	Not selected	Not selected	Neutral	Neutral	No	Yes	No	Yes	Yes	No	Positive	Agree	Neutral	Neutral	Neutral	Disagree	Strongly disagree	Agree	Neutral	Neutral	Agree	Positive	Agree	Agree	Strongly agree	Disagree	Agree
Urban	Male	Medical Researcher /Academic	Middle income	Master degree	Academic or research institution	Academic	Public (governmental)	Proficient	High	Yes	1-5 years	Neutral	Neutral	Familiar	Selected	Selected	Not selected	Not selected	Not selected	Not selected	Selected	Not selected	Not selected	Not selected	Not satisfied	Strongly disagree	No	No	No	No	Yes	No	Very positive	Agree	Agree	Agree	Agree	Agree	Strongly disagree	Agree	Agree	Agree	Agree	Very positive	Agree	Neutral	Neutral	Disagree	Agree
Urban	Male	Technology developer /IT professional	Middle income	Bachelor degree	Government agency	Others	Public (governmental)	Basic	Very high	No	Less than 1 year	Very familiar	Very familiar	Very familiar	Selected	Not selected	Not selected	Not selected	Not selected	Not selected	Selected	Selected	Not selected	Not selected	Satisfied	Agree	No	No	No	No	Yes	Yes	Positive	Strongly agree	Strongly agree	Strongly agree	Strongly agree	Strongly agree	Neutral	Agree	Neutral	Agree	Agree	Neutral	Strongly agree	Neutral	Neutral	Neutral	Strongly agree
Urban	Female	Medical Researcher /Academic	Middle income	Doctor of Philosophy (PhD)	Academic or research institution	Academic	Public (governmental)	Proficient	High	Yes	6-10 years	Very familiar	Very familiar	Very familiar	Selected	Not selected	Not selected	Not selected	Selected	Not selected	Not selected	Selected	Selected	Not selected	Neutral	Neutral	Yes	Yes	Yes	Yes	Yes	Yes	Very positive	Agree	Agree	Strongly agree	Strongly agree	Strongly agree	Strongly agree	Strongly agree	Strongly agree	Strongly agree	Strongly agree	Very positive	Strongly agree	Neutral	Neutral	Neutral	Strongly agree
Urban	Female	Medical Researcher /Academic	Middle income	Doctor of Philosophy (PhD)	Academic or research institution	Academic	Public (governmental)	Basic	Neutral	No	More than 10 years	Neutral	Not familiar	Familiar	Selected	Not selected	Not selected	Not selected	Selected	Selected	Selected	Selected	Not selected	Not selected	Not satisfied at all	Disagree	Yes	Yes	No	Yes	Yes	Yes	Positive	Agree	Agree	Agree	Agree	Agree	Neutral	Agree	Agree	Agree	Agree	Positive	Strongly agree	Strongly agree	Strongly agree	Strongly agree	Strongly agree
Urban	Male	Physician	Middle income	Doctor of Philosophy (PhD)	Academic or research institution	Healthcare	Public (governmental)	Proficient	High	Yes	More than 10 years	Neutral	Neutral	Familiar	Selected	Not selected	Not selected	Selected	Not selected	Not selected	Selected	Not selected	Not selected	Not selected	Not satisfied	Disagree	No	No	Yes	Yes	No	Yes	Positive	Agree	Agree	Agree	Agree	Agree	Strongly disagree	Neutral	Disagree	Neutral	Neutral	Very positive	Strongly agree	Agree	Strongly agree	Strongly agree	Neutral
Urban	Male	Allied health professional (laboratories, physical therapy, nutrition, etc.)	Middle income	Doctor of Philosophy (PhD)	Academic or research institution	Healthcare	Private	Proficient	Neutral	No	More than 10 years	Not familiar at all	Not familiar at all	Not familiar	Not selected	Not selected	Not selected	Not selected	Selected	Not selected	Not selected	Not selected	Not selected	Not selected	Satisfied	Agree	No	No	No	No	No	No	Very positive	Neutral	Neutral	Neutral	Neutral	Neutral	Neutral	Neutral	Neutral	Neutral	Neutral	Neutral	Neutral	Neutral	Neutral	Neutral	Neutral
Urban	Male	Medical Researcher /Academic	Middle income	Doctor of Philosophy (PhD)	Academic or research institution	Academic	Public (governmental)	Proficient	High	No	More than 10 years	Neutral	Neutral	Neutral	Selected	Not selected	Not selected	Not selected	Not selected	Not selected	Not selected	Not selected	Not selected	Not selected	Not satisfied	Disagree	No	No	No	No	No	No	Positive	Agree	Agree	Agree	Agree	Agree	Agree	Agree	Neutral	Neutral	Agree	Positive	Agree	Neutral	Neutral	Neutral	Neutral
Urban	Male	Nurse	Middle income	Doctor of Philosophy (PhD)	Academic or research institution	Healthcare	Public (governmental)	Basic	Neutral	No	6-10 years	Not familiar	Not familiar	Not familiar	Not selected	Not selected	Not selected	Not selected	Not selected	Not selected	Not selected	Selected	Not selected	Not selected	Not satisfied at all	Disagree	No	No	No	No	No	No	Neutral	Agree	Agree	Agree	Agree	Agree	Strongly disagree	Neutral	Agree	Agree	Agree	Very positive	Agree	Agree	Agree	Agree	Agree
Urban	Male	Medical Researcher /Academic	Middle income	Doctor of Philosophy (PhD)	Non-governmental organization (NGO)	Academic	Private	Fluent	High	Yes	More than 10 years	Familiar	Neutral	Neutral	Selected	Not selected	Not selected	Not selected	Not selected	Not selected	Selected	Selected	Not selected	Not selected	Not satisfied	Disagree	No	Yes	Yes	Yes	No	No	Very positive	Neutral	Neutral	Agree	Disagree	Disagree	Neutral	Agree	Neutral	Neutral	Disagree	Very positive	Neutral	Neutral	Neutral	Agree	Agree
Urban	Male	Physician	Upper income	Doctor of Philosophy (PhD)	Academic or research institution	Healthcare	Public (governmental)	Proficient	Neutral	No	More than 10 years	Familiar	Neutral	Familiar	Selected	Not selected	Not selected	Not selected	Selected	Selected	Not selected	Selected	Not selected	Not selected	Not satisfied	Disagree	No	Yes	No	Yes	No	No	Very positive	Agree	Agree	Agree	Agree	Agree	Strongly disagree	Agree	Neutral	Neutral	Neutral	Positive	Neutral	Agree	Strongly disagree	Strongly disagree	Strongly disagree
Urban	Male	Medical Researcher /Academic	Upper income	Doctor of Philosophy (PhD)	Academic or research institution	Academic	Public (governmental)	Fluent	Very high	No	6-10 years	Very familiar	Familiar	Very familiar	Selected	Selected	Selected	Selected	Selected	Selected	Selected	Selected	Selected	Not selected	Very satisfied	Strongly disagree	Yes	Yes	No	Yes	Yes	No	Very positive	Strongly agree	Strongly agree	Strongly agree	Strongly agree	Strongly agree	Neutral	Neutral	Strongly agree	Strongly agree	Strongly agree	Very positive	Strongly agree	Neutral	Strongly agree	Disagree	Strongly agree
Urban	Male	Medical Researcher /Academic	Middle income	Master degree	Academic or research institution	Academic	Public (governmental)	Proficient	Neutral	No	6-10 years	Neutral	Neutral	Neutral	Selected	Not selected	Not selected	Not selected	Not selected	Not selected	Not selected	Selected	Not selected	Not selected	Not satisfied at all	Strongly disagree	No	No	No	No	Yes	No	Neutral	Agree	Agree	Neutral	Neutral	Neutral	Strongly disagree	Disagree	Agree	Agree	Neutral	Neutral	Agree	Neutral	Agree	Disagree	Agree
Urban	Male	Physician	Middle income	Doctor of Philosophy (PhD)	Hospital or clinic	Healthcare	Public (governmental)	Basic	Neutral	No	More than 10 years	Very familiar	Familiar	Familiar	Selected	Not selected	Selected	Not selected	Not selected	Not selected	Not selected	Selected	Selected	Not selected	Not satisfied at all	Strongly disagree	Yes	Yes	No	Yes	No	Yes	Very positive	Strongly agree	Strongly agree	Agree	Agree	Strongly agree	Neutral	Strongly agree	Neutral	Disagree	Strongly agree	Very positive	Agree	Strongly agree	Strongly agree	Strongly agree	Strongly agree
Urban	Male	Medical Researcher /Academic	Middle income	Doctor of Philosophy (PhD)	Academic or research institution	Academic	Private	Proficient	High	Yes	More than 10 years	Familiar	Familiar	Familiar	Selected	Not selected	Selected	Not selected	Not selected	Not selected	Not selected	Not selected	Not selected	Not selected	Not satisfied at all	Agree	No	No	No	No	Yes	No	Positive	Strongly agree	Agree	Agree	Agree	Disagree	Strongly disagree	Agree	Neutral	Agree	Agree	Positive	Agree	Disagree	Strongly agree	Agree	Agree
Urban	Male	Medical Researcher /Academic	Middle income	Doctor of Philosophy (PhD)	Government agency	Academic	Public (governmental)	Fluent	Very high	Yes	More than 10 years	Not familiar at all	Not familiar at all	Not familiar at all	Selected	Not selected	Not selected	Not selected	Not selected	Not selected	Not selected	Not selected	Not selected	Not selected	Not satisfied at all	Strongly disagree	Yes	Yes	Yes	Yes	Yes	Yes	Very positive	Strongly disagree	Strongly disagree	Strongly disagree	Strongly disagree	Strongly disagree	Strongly disagree	Strongly disagree	Strongly disagree	Strongly disagree	Strongly disagree	Very positive	Strongly disagree	Strongly disagree	Strongly disagree	Strongly disagree	Strongly disagree
Urban	Female	Medical Researcher /Academic	Middle income	Doctor of Philosophy (PhD)	Academic or research institution	Academic	Public (governmental)	Basic	Neutral	No	6-10 years	Neutral	Not familiar	Neutral	Selected	Not selected	Selected	Not selected	Not selected	Selected	Selected	Not selected	Not selected	Not selected	Not satisfied at all	Strongly disagree	No	Yes	No	No	No	No	Very positive	Agree	Agree	Neutral	Agree	Agree	Strongly disagree	Neutral	Neutral	Neutral	Strongly disagree	Neutral	Agree	Agree	Agree	Agree	Agree
Urban	Female	Medical Researcher /Academic	Middle income	Doctor of Philosophy (PhD)	Academic or research institution	Academic	Public (governmental)	Proficient	High	No	More than 10 years	Not familiar	Not familiar	Not familiar	Selected	Not selected	Not selected	Not selected	Not selected	Not selected	Not selected	Selected	Not selected	Not selected	Not satisfied	Neutral	No	No	No	No	Yes	No	Neutral	Agree	Agree	Agree	Neutral	Disagree	Disagree	Agree	Neutral	Neutral	Neutral	Positive	Agree	Neutral	Agree	Neutral	Agree
Urban	Male	Medical Researcher /Academic	Upper income	Doctor of Philosophy (PhD)	Academic or research institution	Academic	Public (governmental)	Proficient	Neutral	No	More than 10 years	Neutral	Neutral	Not familiar	Not selected	Not selected	Not selected	Selected	Not selected	Not selected	Selected	Selected	Not selected	Not selected	Not satisfied	Disagree	Yes	No	No	Yes	No	No	Neutral	Agree	Agree	Agree	Neutral	Neutral	Strongly disagree	Agree	Neutral	Neutral	Neutral	Positive	Agree	Neutral	Agree	Disagree	Neutral
Urban	Female	Pharmacist	Middle income	Doctor of Philosophy (PhD)	Academic or research institution	Healthcare	Private	Fluent	Neutral	Yes	1-5 years	Neutral	Neutral	Neutral	Selected	Selected	Selected	Selected	Not selected	Selected	Selected	Not selected	Not selected	Not selected	Satisfied	Agree	Yes	Yes	No	No	Yes	Yes	Very positive	Agree	Agree	Agree	Agree	Agree	Agree	Agree	Agree	Agree	Agree	Positive	Neutral	Neutral	Agree	Neutral	Agree
Urban	Female	Medical Researcher /Academic	Middle income	Doctor of Philosophy (PhD)	Government agency	Academic	Public (governmental)	Proficient	Neutral	No	More than 10 years	Neutral	Neutral	Neutral	Selected	Not selected	Not selected	Not selected	Not selected	Not selected	Not selected	Selected	Not selected	Not selected	Not satisfied	Neutral	No	No	Yes	No	No	No	Neutral	Agree	Neutral	Neutral	Neutral	Neutral	Strongly disagree	Neutral	Strongly disagree	Disagree	Agree	Negative	Agree	Neutral	Agree	Agree	Agree
Urban	Female	Physician	Middle income	Doctor of Philosophy (PhD)	Academic or research institution	Healthcare	Public (governmental)	Proficient	High	No	1-5 years	Familiar	Not familiar at all	Not familiar	Selected	Not selected	Selected	Not selected	Not selected	Not selected	Not selected	Selected	Not selected	Not selected	Not satisfied	Strongly disagree	No	Yes	No	No	Yes	No	Positive	Agree	Strongly agree	Agree	Agree	Agree	Disagree	Strongly agree	Agree	Agree	Agree	Neutral	Strongly agree	Neutral	Strongly agree	Agree	Agree
Urban	Female	Medical Researcher /Academic	Middle income	Doctor of Philosophy (PhD)	Academic or research institution	Academic	Public (governmental)	Proficient	High	No	1-5 years	Familiar	Familiar	Familiar	Selected	Not selected	Not selected	Not selected	Not selected	Not selected	Not selected	Not selected	Not selected	Not selected	Not satisfied	Disagree	No	No	No	No	No	No	Positive	Agree	Agree	Agree	Neutral	Neutral	Disagree	Neutral	Neutral	Neutral	Neutral	Neutral	Agree	Neutral	Neutral	Neutral	Neutral
Urban	Male	Physician	Middle income	Doctor of Philosophy (PhD)	Government agency	Healthcare	Public (governmental)	Fluent	High	Yes	More than 10 years	Not familiar	Not familiar	Not familiar	Not selected	Not selected	Not selected	Not selected	Not selected	Not selected	Not selected	Selected	Not selected	Not selected	Not satisfied	Strongly agree	Yes	Yes	Yes	Yes	Yes	Yes	Positive	Strongly agree	Agree	Agree	Strongly agree	Agree	Neutral	Neutral	Strongly agree	Agree	Neutral	Positive	Agree	Agree	Agree	Disagree	Strongly agree
Urban	Male	Medical Researcher /Academic	Middle income	Master degree	Academic or research institution	Academic	Public (governmental)	Proficient	High	No	1-5 years	Neutral	Neutral	Neutral	Not selected	Not selected	Not selected	Not selected	Selected	Not selected	Not selected	Selected	Not selected	Not selected	Not satisfied	Neutral	No	No	No	Yes	No	Yes	Neutral	Agree	Agree	Neutral	Neutral	Neutral	Strongly disagree	Neutral	Neutral	Agree	Agree	Neutral	Neutral	Neutral	Neutral	Neutral	Neutral
Urban	Male	Allied health professional (laboratories, physical therapy, nutrition, etc.)	Middle income	Bachelor degree	Non-governmental organization (NGO)	Healthcare	Private	Proficient	High	No	6-10 years	Familiar	Familiar	Familiar	Selected	Not selected	Not selected	Selected	Not selected	Selected	Selected	Selected	Not selected	Not selected	Satisfied	Agree	Yes	Yes	Yes	Yes	Yes	Yes	Very positive	Agree	Agree	Agree	Agree	Agree	Agree	Agree	Agree	Agree	Agree	Very positive	Agree	Neutral	Agree	Agree	Neutral
Urban	Male	Medical Researcher /Academic	Middle income	Doctor of Philosophy (PhD)	Academic or research institution	Academic	Public (governmental)	Basic	Low	No	1-5 years	Neutral	Neutral	Neutral	Selected	Not selected	Not selected	Not selected	Not selected	Not selected	Not selected	Not selected	Not selected	Not selected	Not satisfied at all	Neutral	No	Yes	No	No	No	No	Neutral	Strongly agree	Agree	Agree	Agree	Neutral	Agree	Agree	Neutral	Neutral	Agree	Positive	Agree	Neutral	Agree	Agree	Agree
Urban	Female	Medical Researcher /Academic	Middle income	Doctor of Philosophy (PhD)	Academic or research institution	Academic	Public (governmental)	Proficient	Neutral	No	More than 10 years	Neutral	Neutral	Neutral	Selected	Not selected	Selected	Not selected	Not selected	Not selected	Selected	Selected	Not selected	Not selected	Very satisfied	Strongly agree	No	Yes	No	Yes	No	Yes	Positive	Strongly agree	Strongly agree	Strongly agree	Agree	Agree	Neutral	Neutral	Neutral	Neutral	Agree	Positive	Strongly agree	Neutral	Neutral	Neutral	Neutral
Urban	Male	Medical Researcher /Academic	Middle income	Doctor of Philosophy (PhD)	Academic or research institution	Academic	Public (governmental)	Proficient	Neutral	No	More than 10 years	Neutral	Not familiar at all	Not familiar at all	Not selected	Not selected	Not selected	Not selected	Not selected	Not selected	Not selected	Selected	Not selected	Not selected	Neutral	Disagree	No	No	No	No	No	No	Neutral	Agree	Strongly agree	Neutral	Strongly agree	Agree	Agree	Agree	Agree	Agree	Agree	Neutral	Agree	Neutral	Neutral	Agree	Neutral
Urban	Male	Medical Researcher /Academic	Middle income	Doctor of Philosophy (PhD)	Academic or research institution	Academic	Private	Fluent	Very high	No	1-5 years	Not familiar	Neutral	Neutral	Selected	Not selected	Selected	Selected	Not selected	Selected	Selected	Not selected	Not selected	Not selected	Very satisfied	Strongly agree	Yes	Yes	No	Yes	Yes	Yes	Positive	Strongly agree	Strongly agree	Strongly agree	Strongly agree	Strongly agree	Neutral	Strongly agree	Agree	Agree	Agree	Positive	Agree	Agree	Agree	Neutral	Neutral
Urban	Male	Physician	Middle income	Doctor of Philosophy (PhD)	Academic or research institution	Healthcare	Public (governmental)	Proficient	High	No	More than 10 years	Familiar	Familiar	Familiar	Not selected	Not selected	Not selected	Not selected	Not selected	Selected	Not selected	Selected	Selected	Not selected	Neutral	Disagree	Yes	No	Yes	Yes	No	No	Positive	Strongly agree	Strongly agree	Strongly agree	Strongly agree	Agree	Disagree	Neutral	Agree	Agree	Strongly agree	Positive	Strongly agree	Neutral	Strongly agree	Neutral	Strongly agree
Urban	Male	Physician	Middle income	Doctor of Philosophy (PhD)	Academic or research institution	Healthcare	Private	Basic	High	Yes	More than 10 years	Familiar	Familiar	Familiar	Not selected	Not selected	Not selected	Not selected	Not selected	Not selected	Not selected	Selected	Not selected	Not selected	Satisfied	Agree	Yes	Yes	Yes	Yes	Yes	Yes	Very positive	Agree	Agree	Agree	Agree	Agree	Agree	Agree	Agree	Agree	Agree	Very positive	Agree	Agree	Agree	Agree	Agree
Urban	Female	Physician	Middle income	Doctor of Philosophy (PhD)	Academic or research institution	Healthcare	Private	Proficient	High	No	1-5 years	Familiar	Familiar	Familiar	Not selected	Not selected	Not selected	Not selected	Selected	Selected	Not selected	Selected	Not selected	Selected	Satisfied	Strongly agree	Yes	Yes	Yes	Yes	Yes	Yes	Very positive	Agree	Agree	Strongly agree	Agree	Agree	Agree	Strongly agree	Neutral	Agree	Agree	Very positive	Agree	Agree	Agree	Agree	Neutral
Urban	Female	Medical Researcher /Academic	Lower income	Bachelor degree	Academic or research institution	Academic	Private	Proficient	High	No	Less than 1 year	Not familiar at all	Not familiar at all	Not familiar at all	Not selected	Not selected	Selected	Selected	Selected	Not selected	Not selected	Selected	Not selected	Not selected	Not satisfied	Disagree	Yes	Yes	No	No	No	No	Positive	Strongly agree	Agree	Agree	Agree	Neutral	Disagree	Agree	Agree	Neutral	Neutral	Neutral	Agree	Disagree	Neutral	Neutral	Agree
Urban	Male	Medical Researcher /Academic	Middle income	Doctor of Philosophy (PhD)	Academic or research institution	Academic	Public (governmental)	Fluent	High	No	More than 10 years	Not familiar	Not familiar	Not familiar	Selected	Not selected	Not selected	Not selected	Not selected	Not selected	Not selected	Not selected	Not selected	Not selected	Neutral	Neutral	Yes	Yes	No	Yes	No	No	Very positive	Neutral	Agree	Strongly agree	Agree	Neutral	Disagree	Agree	Agree	Agree	Agree	Positive	Agree	Neutral	Strongly agree	Agree	Agree
Urban	Male	Medical Researcher /Academic	Middle income	Master degree	Academic or research institution	Academic	Public (governmental)	Basic	Neutral	No	More than 10 years	Not familiar	Not familiar	Not familiar	Not selected	Not selected	Not selected	Not selected	Not selected	Not selected	Selected	Not selected	Not selected	Not selected	Satisfied	Neutral	No	No	Yes	No	Yes	No	Positive	Neutral	Neutral	Neutral	Neutral	Neutral	Strongly disagree	Disagree	Neutral	Neutral	Disagree	Neutral	Disagree	Disagree	Disagree	Strongly disagree	Neutral
Urban	Female	Medical Researcher /Academic	Middle income	Master degree	Academic or research institution	Academic	Public (governmental)	Proficient	High	No	More than 10 years	Neutral	Neutral	Not familiar	Not selected	Not selected	Not selected	Not selected	Selected	Not selected	Selected	Selected	Not selected	Not selected	Not satisfied	Neutral	No	No	No	No	Yes	No	Negative	Agree	Agree	Neutral	Agree	Agree	Strongly disagree	Neutral	Neutral	Agree	Agree	Neutral	Agree	Agree	Strongly agree	Agree	Agree
Urban	Female	Allied health professional (laboratories, physical therapy, nutrition, etc.)	Middle income	Doctor of Philosophy (PhD)	Academic or research institution	Healthcare	Public (governmental)	Proficient	Neutral	No	More than 10 years	Neutral	Neutral	Neutral	Not selected	Not selected	Not selected	Not selected	Not selected	Not selected	Selected	Not selected	Not selected	Not selected	Not satisfied at all	Strongly disagree	No	No	Yes	No	No	No	Neutral	Agree	Agree	Agree	Neutral	Neutral	Neutral	Agree	Neutral	Agree	Disagree	Positive	Agree	Agree	Strongly agree	Neutral	Agree
Urban	Male	Medical Researcher /Academic	Middle income	Master degree	Academic or research institution	Academic	Public (governmental)	Proficient	High	No	6-10 years	Not familiar	Not familiar	Neutral	Not selected	Not selected	Not selected	Not selected	Not selected	Not selected	Not selected	Selected	Not selected	Not selected	Not satisfied at all	Strongly disagree	No	Yes	No	Yes	Yes	Yes	Very positive	Neutral	Neutral	Neutral	Neutral	Neutral	Strongly disagree	Neutral	Neutral	Neutral	Strongly disagree	Very positive	Neutral	Neutral	Neutral	Strongly disagree	Neutral
Urban	Female	Medical Researcher /Academic	Middle income	Master degree	Government agency	Academic	Public (governmental)	Proficient	High	Yes	1-5 years	Neutral	Neutral	Not familiar at all	Not selected	Not selected	Not selected	Selected	Not selected	Not selected	Not selected	Not selected	Not selected	Not selected	Not satisfied	Disagree	No	Yes	No	Yes	Yes	No	Very positive	Agree	Agree	Strongly agree	Strongly agree	Agree	Disagree	Agree	Agree	Agree	Neutral	Very positive	Strongly agree	Disagree	Strongly agree	Disagree	Strongly agree
Rural	Male	Medical Researcher /Academic	Middle income	Master degree	Academic or research institution	Academic	Public (governmental)	Proficient	High	No	1-5 years	Familiar	Not familiar	Not familiar	Selected	Selected	Not selected	Selected	Not selected	Selected	Not selected	Not selected	Not selected	Not selected	Neutral	Neutral	Yes	Yes	Yes	Yes	Yes	Yes	Very positive	Agree	Neutral	Agree	Agree	Agree	Agree	Agree	Agree	Agree	Agree	Very positive	Neutral	Agree	Agree	Agree	Agree
Urban	Female	Physician	Middle income	Doctor of Philosophy (PhD)	Academic or research institution	Healthcare	Public (governmental)	Proficient	Neutral	No	More than 10 years	Neutral	Neutral	Neutral	Not selected	Not selected	Not selected	Not selected	Not selected	Not selected	Not selected	Selected	Not selected	Not selected	Neutral	Neutral	No	No	No	No	No	No	Neutral	Neutral	Neutral	Neutral	Strongly agree	Neutral	Strongly disagree	Strongly agree	Strongly agree	Neutral	Neutral	Positive	Strongly agree	Neutral	Strongly agree	Neutral	Strongly agree
Urban	Female	Medical Researcher /Academic	Middle income	Doctor of Philosophy (PhD)	Academic or research institution	Academic	Public (governmental)	Proficient	Neutral	No	More than 10 years	Neutral	Not familiar	Not familiar	Not selected	Selected	Not selected	Selected	Not selected	Not selected	Not selected	Not selected	Selected	Selected	Not satisfied	Neutral	No	Yes	No	Yes	No	No	Positive	Neutral	Agree	Neutral	Disagree	Agree	Disagree	Neutral	Neutral	Disagree	Neutral	Neutral	Agree	Neutral	Agree	Neutral	Neutral
Urban	Female	Pharmacist	Middle income	Master degree	Academic or research institution	Healthcare	Public (governmental)	Proficient	Neutral	No	More than 10 years	Not familiar	Not familiar at all	Not familiar	Selected	Not selected	Not selected	Not selected	Not selected	Not selected	Not selected	Not selected	Not selected	Not selected	Not satisfied	Disagree	Yes	No	No	Yes	Yes	Yes	Positive	Disagree	Strongly disagree	Neutral	Disagree	Disagree	Disagree	Disagree	Disagree	Disagree	Disagree	Positive	Disagree	Strongly disagree	Strongly disagree	Strongly disagree	Strongly disagree
Urban	Female	Medical Researcher /Academic	Middle income	Doctor of Philosophy (PhD)	Academic or research institution	Academic	Public (governmental)	Basic	High	No	More than 10 years	Familiar	Familiar	Neutral	Not selected	Not selected	Not selected	Selected	Not selected	Not selected	Not selected	Not selected	Not selected	Not selected	Not satisfied	Agree	No	No	No	No	No	No	Neutral	Agree	Agree	Agree	Agree	Agree	Neutral	Neutral	Agree	Agree	Agree	Positive	Neutral	Neutral	Agree	Neutral	Agree
Urban	Male	Physician	Middle income	Doctor of Philosophy (PhD)	Hospital or clinic	Healthcare	Public (governmental)	Proficient	Neutral	No	More than 10 years	Not familiar	Not familiar	Not familiar	Not selected	Selected	Not selected	Not selected	Not selected	Not selected	Not selected	Not selected	Not selected	Not selected	Neutral	Neutral	No	Yes	No	No	No	Yes	Positive	Neutral	Agree	Agree	Agree	Agree	Neutral	Neutral	Agree	Neutral	Agree	Very positive	Disagree	Neutral	Neutral	Neutral	Neutral
Urban	Male	Medical Researcher /Academic	Middle income	Doctor of Philosophy (PhD)	Academic or research institution	Academic	Public (governmental)	Proficient	Neutral	Yes	More than 10 years	Familiar	Neutral	Familiar	Not selected	Not selected	Selected	Not selected	Not selected	Not selected	Not selected	Selected	Not selected	Not selected	Neutral	Neutral	Yes	No	Yes	Yes	No	No	Neutral	Neutral	Disagree	Agree	Agree	Neutral	Neutral	Strongly agree	Agree	Strongly agree	Strongly agree	Very positive	Strongly agree	Neutral	Strongly agree	Strongly agree	Agree
Urban	Female	Medical Researcher /Academic	Middle income	Doctor of Philosophy (PhD)	Academic or research institution	Academic	Public (governmental)	Proficient	High	No	More than 10 years	Familiar	Neutral	Familiar	Not selected	Selected	Selected	Not selected	Not selected	Not selected	Selected	Not selected	Not selected	Not selected	Neutral	Neutral	No	Yes	No	Yes	Yes	Yes	Positive	Strongly agree	Strongly agree	Strongly agree	Strongly agree	Strongly agree	Strongly disagree	Neutral	Strongly agree	Strongly agree	Strongly agree	Very positive	Agree	Strongly disagree	Agree	Disagree	Strongly agree
Urban	Female	Medical Researcher /Academic	Middle income	Master degree	Academic or research institution	Academic	Public (governmental)	Proficient	High	No	6-10 years	Neutral	Neutral	Neutral	Selected	Selected	Not selected	Not selected	Not selected	Not selected	Not selected	Not selected	Not selected	Not selected	Neutral	Agree	No	No	Yes	No	No	No	Very positive	Neutral	Neutral	Neutral	Agree	Neutral	Strongly disagree	Neutral	Agree	Agree	Neutral	Very positive	Neutral	Neutral	Neutral	Neutral	Neutral
Urban	Male	Medical Researcher /Academic	Middle income	Master degree	Academic or research institution	Academic	Public (governmental)	Proficient	High	No	1-5 years	Familiar	Neutral	Neutral	Not selected	Not selected	Not selected	Not selected	Selected	Not selected	Not selected	Selected	Not selected	Not selected	Not satisfied at all	Strongly disagree	No	Yes	No	No	Yes	No	Neutral	Strongly agree	Strongly agree	Strongly agree	Strongly agree	Neutral	Disagree	Agree	Neutral	Agree	Agree	Positive	Agree	Agree	Agree	Disagree	Neutral
Rural	Male	Medical Researcher /Academic	Lower income	Master degree	Academic or research institution	Academic	Private	Proficient	High	No	6-10 years	Neutral	Not familiar	Not familiar	Not selected	Not selected	Not selected	Not selected	Selected	Selected	Not selected	Selected	Not selected	Selected	Not satisfied at all	Strongly disagree	No	No	No	No	Yes	No	Neutral	Agree	Agree	Strongly agree	Agree	Agree	Neutral	Neutral	Neutral	Agree	Strongly agree	Neutral	Agree	Neutral	Strongly agree	Strongly agree	Strongly agree
Urban	Female	Medical Researcher /Academic	Lower income	Doctor of Philosophy (PhD)	Academic or research institution	Academic	Public (governmental)	Basic	Neutral	No	More than 10 years	Neutral	Neutral	Neutral	Not selected	Not selected	Not selected	Not selected	Not selected	Not selected	Not selected	Selected	Not selected	Not selected	Not satisfied at all	Disagree	No	No	No	No	No	No	Positive	Neutral	Neutral	Neutral	Neutral	Neutral	Neutral	Neutral	Neutral	Neutral	Neutral	Positive	Neutral	Agree	Agree	Neutral	Neutral
Urban	Male	Pharmacist	Middle income	Doctor of Philosophy (PhD)	Academic or research institution	Healthcare	Private	Proficient	High	No	More than 10 years	Familiar	Neutral	Very familiar	Selected	Not selected	Not selected	Not selected	Not selected	Not selected	Not selected	Not selected	Not selected	Not selected	Not satisfied at all	Disagree	Yes	No	No	No	No	No	Neutral	Strongly disagree	Strongly disagree	Disagree	Disagree	Strongly disagree	Strongly agree	Neutral	Neutral	Disagree	Strongly disagree	Very positive	Strongly disagree	Strongly disagree	Disagree	Disagree	Strongly disagree
Urban	Female	Medical Researcher /Academic	Middle income	Doctor of Philosophy (PhD)	Academic or research institution	Academic	Public (governmental)	Proficient	Neutral	No	1-5 years	Not familiar	Not familiar	Not familiar	Not selected	Not selected	Not selected	Not selected	Not selected	Not selected	Not selected	Selected	Not selected	Not selected	Not satisfied at all	Strongly disagree	No	No	No	No	Yes	No	Neutral	Agree	Agree	Agree	Neutral	Agree	Disagree	Agree	Agree	Agree	Agree	Neutral	Agree	Agree	Agree	Agree	Agree
Urban	Female	Pharmacist	Lower income	Bachelor degree	Academic or research institution	Healthcare	Private	Proficient	High	No	6-10 years	Not familiar	Not familiar at all	Not familiar at all	Not selected	Not selected	Not selected	Not selected	Not selected	Not selected	Selected	Not selected	Not selected	Not selected	Not satisfied	Neutral	No	Yes	No	Yes	Yes	Yes	Positive	Neutral	Agree	Agree	Agree	Neutral	Strongly disagree	Disagree	Neutral	Neutral	Neutral	Neutral	Agree	Disagree	Neutral	Neutral	Neutral
Urban	Male	Medical Researcher /Academic	Lower income	Master degree	Student or Internship/trainee	Academic	Public (governmental)	Proficient	Very high	No	1-5 years	Familiar	Familiar	Familiar	Not selected	Not selected	Not selected	Not selected	Not selected	Not selected	Not selected	Selected	Not selected	Not selected	Not satisfied at all	Strongly disagree	No	No	Yes	No	Yes	Yes	Neutral	Agree	Strongly agree	Agree	Agree	Agree	Strongly disagree	Neutral	Disagree	Agree	Neutral	Very positive	Strongly agree	Disagree	Agree	Disagree	Strongly agree
Urban	Male	Physician	Middle income	Doctor of Philosophy (PhD)	Academic or research institution	Healthcare	Public (governmental)	Proficient	Neutral	No	6-10 years	Not familiar	Not familiar	Neutral	Not selected	Selected	Not selected	Not selected	Not selected	Not selected	Selected	Selected	Not selected	Not selected	Not satisfied at all	Strongly disagree	No	No	No	No	Yes	No	Positive	Disagree	Disagree	Disagree	Disagree	Disagree	Strongly disagree	Disagree	Disagree	Neutral	Neutral	Neutral	Neutral	Neutral	Neutral	Neutral	Neutral
Urban	Male	Medical Researcher /Academic	Upper income	Doctor of Philosophy (PhD)	Academic or research institution	Academic	Public (governmental)	Fluent	High	No	More than 10 years	Familiar	Neutral	Neutral	Selected	Not selected	Not selected	Selected	Not selected	Selected	Selected	Selected	Not selected	Not selected	Satisfied	Disagree	No	Yes	No	Yes	Yes	No	Very positive	Agree	Agree	Agree	Agree	Neutral	Disagree	Neutral	Disagree	Agree	Agree	Positive	Agree	Agree	Agree	Agree	Agree
Urban	Female	Medical Researcher /Academic	Middle income	Master degree	Academic or research institution	Academic	Public (governmental)	Proficient	Neutral	No	More than 10 years	Neutral	Not familiar	Neutral	Not selected	Selected	Selected	Not selected	Not selected	Selected	Not selected	Selected	Selected	Not selected	Neutral	Disagree	No	No	No	No	Yes	No	Very positive	Agree	Strongly agree	Agree	Strongly agree	Strongly agree	Strongly disagree	Agree	Agree	Agree	Strongly agree	Neutral	Neutral	Disagree	Strongly agree	Agree	Agree
Urban	Female	Medical Researcher /Academic	Middle income	Doctor of Philosophy (PhD)	Academic or research institution	Academic	Public (governmental)	Proficient	Neutral	No	More than 10 years	Neutral	Neutral	Neutral	Selected	Not selected	Not selected	Not selected	Not selected	Not selected	Not selected	Not selected	Not selected	Not selected	Neutral	Neutral	Yes	Yes	No	No	No	No	Neutral	Agree	Agree	Agree	Agree	Agree	Disagree	Agree	Agree	Agree	Agree	Positive	Agree	Agree	Agree	Disagree	Agree
Urban	Male	Medical Researcher /Academic	Middle income	Doctor of Philosophy (PhD)	Academic or research institution	Academic	Private	Fluent	Very high	Yes	More than 10 years	Familiar	Familiar	Familiar	Selected	Not selected	Not selected	Not selected	Selected	Selected	Selected	Not selected	Not selected	Not selected	Not satisfied at all	Strongly disagree	No	Yes	No	Yes	No	No	Neutral	Strongly agree	Neutral	Agree	Neutral	Neutral	Neutral	Strongly agree	Neutral	Neutral	Agree	Positive	Strongly agree	Neutral	Agree	Neutral	Neutral
Urban	Male	Medical Researcher /Academic	Middle income	Doctor of Philosophy (PhD)	Academic or research institution	Academic	Public (governmental)	Proficient	Neutral	No	More than 10 years	Not familiar at all	Not familiar at all	Not familiar at all	Not selected	Not selected	Not selected	Not selected	Not selected	Not selected	Selected	Selected	Not selected	Not selected	Not satisfied at all	Strongly agree	No	Yes	No	Yes	Yes	Yes	Neutral	Strongly agree	Strongly agree	Strongly agree	Strongly agree	Neutral	Neutral	Strongly agree	Strongly agree	Strongly agree	Strongly agree	Very positive	Strongly agree	Agree	Strongly agree	Strongly agree	Strongly agree
Urban	Male	Nurse	Middle income	Bachelor degree	Hospital or clinic	Healthcare	Private	Proficient	High	No	Less than 1 year	Not familiar	Not familiar	Not familiar	Selected	Not selected	Not selected	Not selected	Not selected	Selected	Not selected	Selected	Not selected	Not selected	Not satisfied at all	Strongly disagree	No	Yes	No	No	Yes	No	Neutral	Neutral	Neutral	Neutral	Neutral	Neutral	Neutral	Neutral	Neutral	Neutral	Neutral	Neutral	Neutral	Neutral	Neutral	Neutral	Neutral
Urban	Female	Medical Researcher /Academic	Middle income	Bachelor degree	Academic or research institution	Academic	Private	Proficient	Neutral	No	Less than 1 year	Familiar	Neutral	Familiar	Not selected	Selected	Selected	Not selected	Not selected	Not selected	Not selected	Not selected	Not selected	Not selected	Neutral	Neutral	No	Yes	No	No	Yes	No	Positive	Agree	Agree	Agree	Agree	Agree	Neutral	Agree	Agree	Agree	Agree	Neutral	Strongly agree	Neutral	Strongly agree	Strongly agree	Strongly agree
Urban	Male	Nurse	Middle income	Master degree	Academic or research institution	Healthcare	Public (governmental)	Proficient	High	No	More than 10 years	Familiar	Familiar	Not familiar	Selected	Not selected	Not selected	Not selected	Not selected	Not selected	Selected	Selected	Not selected	Not selected	Neutral	Neutral	No	Yes	No	Yes	Yes	No	Neutral	Strongly agree	Agree	Agree	Agree	Agree	Neutral	Agree	Agree	Agree	Agree	Positive	Agree	Disagree	Strongly agree	Agree	Agree
Urban	Female	Pharmacist	Middle income	Master degree	Academic or research institution	Healthcare	Private	Proficient	High	No	Less than 1 year	Not familiar	Not familiar	Not familiar	Selected	Not selected	Not selected	Not selected	Not selected	Selected	Selected	Not selected	Not selected	Selected	Not satisfied at all	Strongly disagree	No	No	No	No	No	No	Neutral	Agree	Neutral	Agree	Disagree	Agree	Strongly disagree	Agree	Strongly disagree	Neutral	Agree	Neutral	Agree	Neutral	Strongly agree	Agree	Neutral
Rural	Female	Medical Researcher /Academic	Middle income	Master degree	Academic or research institution	Academic	Public (governmental)	Proficient	Neutral	No	1-5 years	Neutral	Not familiar	Not familiar	Selected	Not selected	Not selected	Not selected	Not selected	Not selected	Not selected	Not selected	Not selected	Not selected	Neutral	Disagree	No	No	No	Yes	Yes	No	Neutral	Agree	Agree	Agree	Neutral	Neutral	Neutral	Agree	Agree	Agree	Agree	Neutral	Agree	Neutral	Agree	Agree	Agree
Urban	Male	Physician	Upper income	Doctor of Philosophy (PhD)	Academic or research institution	Healthcare	Public (governmental)	Fluent	High	No	1-5 years	Not familiar	Not familiar	Not familiar	Selected	Selected	Not selected	Selected	Not selected	Not selected	Not selected	Selected	Selected	Not selected	Not satisfied at all	Strongly disagree	No	No	No	No	Yes	No	Positive	Agree	Agree	Agree	Agree	Agree	Strongly disagree	Agree	Agree	Agree	Agree	Neutral	Neutral	Neutral	Neutral	Neutral	Neutral
Urban	Female	Medical Researcher /Academic	Lower income	Doctor of Philosophy (PhD)	Academic or research institution	Academic	Public (governmental)	Proficient	High	No	More than 10 years	Neutral	Neutral	Neutral	Selected	Not selected	Selected	Not selected	Not selected	Not selected	Not selected	Not selected	Not selected	Not selected	Not satisfied	Agree	Yes	No	No	No	No	No	Positive	Agree	Agree	Agree	Agree	Agree	Agree	Agree	Agree	Agree	Agree	Positive	Neutral	Agree	Agree	Neutral	Agree
Urban	Male	Medical Researcher /Academic	Lower income	Doctor of Philosophy (PhD)	Government agency	Academic	Public (governmental)	Proficient	High	No	More than 10 years	Familiar	Familiar	Neutral	Selected	Not selected	Not selected	Not selected	Not selected	Not selected	Not selected	Not selected	Not selected	Not selected	Neutral	Disagree	Yes	No	No	Yes	Yes	No	Neutral	Agree	Agree	Agree	Agree	Agree	Neutral	Agree	Agree	Agree	Agree	Neutral	Agree	Strongly agree	Strongly agree	Strongly agree	Strongly agree
Urban	Female	Medical Researcher /Academic	Middle income	Master degree	Academic or research institution	Academic	Public (governmental)	Proficient	Low	No	1-5 years	Familiar	Not familiar	Neutral	Selected	Not selected	Selected	Selected	Not selected	Not selected	Selected	Selected	Not selected	Not selected	Neutral	Neutral	No	Yes	No	No	Yes	No	Positive	Agree	Agree	Agree	Agree	Neutral	Disagree	Agree	Neutral	Neutral	Neutral	Positive	Agree	Neutral	Strongly agree	Strongly agree	Neutral
Urban	Male	Medical Researcher /Academic	Lower income	Bachelor degree	Non-governmental organization (NGO)	Academic	Private	Proficient	Very high	Yes	Less than 1 year	Not familiar at all	Not familiar	Not familiar at all	Selected	Not selected	Not selected	Not selected	Not selected	Not selected	Not selected	Not selected	Not selected	Not selected	Not satisfied	Disagree	No	Yes	No	No	Yes	No	Very positive	Strongly disagree	Disagree	Disagree	Strongly disagree	Strongly disagree	Disagree	Strongly disagree	Disagree	Strongly disagree	Strongly disagree	Very positive	Strongly disagree	Disagree	Disagree	Disagree	Disagree
Urban	Female	Allied health professional (laboratories, physical therapy, nutrition, etc.)	Middle income	Bachelor degree	Unemployed	Healthcare	Private	Basic	Neutral	No	None/ Not applicable	Familiar	Neutral	Neutral	Selected	Not selected	Not selected	Not selected	Not selected	Not selected	Not selected	Not selected	Not selected	Not selected	Neutral	Neutral	No	No	No	No	Yes	No	Positive	Strongly agree	Agree	Strongly agree	Strongly agree	Agree	Agree	Agree	Agree	Agree	Agree	Neutral	Strongly agree	Agree	Agree	Agree	Agree
Urban	Female	Pharmacist	Lower income	Bachelor degree	Student or Internship/trainee	Healthcare	Public (governmental)	Fluent	Very high	No	Less than 1 year	Very familiar	Familiar	Familiar	Not selected	Not selected	Selected	Not selected	Not selected	Not selected	Not selected	Not selected	Not selected	Not selected	Satisfied	Disagree	No	No	No	No	Yes	No	Neutral	Strongly agree	Agree	Agree	Neutral	Agree	Strongly disagree	Neutral	Agree	Agree	Agree	Positive	Agree	Disagree	Strongly agree	Strongly agree	Neutral
Urban	Male	Pharmacist	Lower income	Bachelor degree	Private business (pharmacy, laboratory, etc.)	Healthcare	Private	Basic	High	No	None/ Not applicable	Not familiar	Not familiar	Not familiar	Selected	Not selected	Not selected	Not selected	Not selected	Not selected	Not selected	Selected	Not selected	Not selected	Neutral	Neutral	No	Yes	No	Yes	Yes	No	Positive	Agree	Neutral	Agree	Neutral	Agree	Strongly disagree	Neutral	Disagree	Agree	Neutral	Positive	Neutral	Neutral	Neutral	Neutral	Neutral
Urban	Female	Pharmacist	Lower income	Bachelor degree	Private business (pharmacy, laboratory, etc.)	Healthcare	Private	Basic	Low	No	None/ Not applicable	Not familiar	Not familiar	Neutral	Not selected	Not selected	Not selected	Not selected	Not selected	Not selected	Not selected	Selected	Not selected	Not selected	Neutral	Neutral	No	Yes	No	No	No	No	Positive	Neutral	Neutral	Neutral	Disagree	Neutral	Neutral	Strongly disagree	Strongly disagree	Strongly disagree	Neutral	Positive	Disagree	Neutral	Neutral	Disagree	Neutral
Rural	Female	Medical Researcher /Academic	Lower income	Master degree	Private business (pharmacy, laboratory, etc.)	Academic	Private	Basic	Neutral	No	Less than 1 year	Familiar	Familiar	Familiar	Not selected	Selected	Not selected	Not selected	Selected	Not selected	Not selected	Not selected	Not selected	Not selected	Neutral	Neutral	No	Yes	Yes	No	Yes	Yes	Very positive	Agree	Neutral	Agree	Agree	Agree	Agree	Neutral	Agree	Agree	Agree	Very positive	Agree	Strongly agree	Strongly agree	Agree	Agree
Urban	Male	Medical Researcher /Academic	Middle income	Doctor of Philosophy (PhD)	Academic or research institution	Academic	Public (governmental)	Basic	High	No	More than 10 years	Neutral	Neutral	Familiar	Not selected	Not selected	Not selected	Not selected	Not selected	Not selected	Not selected	Selected	Not selected	Not selected	Not satisfied at all	Strongly disagree	No	Yes	No	No	No	No	Negative	Agree	Agree	Disagree	Neutral	Neutral	Neutral	Disagree	Disagree	Disagree	Neutral	Neutral	Strongly disagree	Strongly disagree	Strongly disagree	Disagree	Disagree
Urban	Female	Pharmacist	Lower income	Bachelor degree	Unemployed	Healthcare	Private	Basic	High	No	None/ Not applicable	Familiar	Neutral	Familiar	Selected	Selected	Not selected	Not selected	Not selected	Not selected	Not selected	Selected	Not selected	Not selected	Neutral	Agree	No	Yes	No	No	Yes	No	Neutral	Agree	Agree	Agree	Agree	Agree	Neutral	Agree	Agree	Agree	Agree	Positive	Agree	Agree	Agree	Agree	Agree
Rural	Male	Pharmacist	Lower income	Bachelor degree	Private business (pharmacy, laboratory, etc.)	Healthcare	Private	Proficient	Low	No	None/ Not applicable	Neutral	Not familiar	Familiar	Selected	Not selected	Not selected	Not selected	Not selected	Not selected	Not selected	Not selected	Not selected	Not selected	Not satisfied	Strongly agree	No	Yes	No	No	Yes	Yes	Positive	Neutral	Disagree	Disagree	Disagree	Neutral	Disagree	Neutral	Strongly disagree	Neutral	Strongly disagree	Positive	Disagree	Disagree	Disagree	Disagree	Disagree
Urban	Male	Nurse	Lower income	Bachelor degree	Hospital or clinic	Healthcare	Private	Basic	Neutral	No	Less than 1 year	Not familiar	Not familiar	Not familiar	Selected	Not selected	Not selected	Selected	Not selected	Selected	Not selected	Selected	Not selected	Not selected	Not satisfied	Disagree	No	No	No	No	No	No	Neutral	Neutral	Neutral	Neutral	Neutral	Neutral	Neutral	Neutral	Neutral	Neutral	Neutral	Neutral	Neutral	Neutral	Neutral	Neutral	Neutral
Rural	Male	Technology developer /IT professional	Middle income	Bachelor degree	Government agency	Others	Public (governmental)	Basic	High	No	6-10 years	Familiar	Neutral	Very familiar	Selected	Not selected	Selected	Not selected	Not selected	Not selected	Not selected	Selected	Not selected	Selected	Neutral	Neutral	No	Yes	No	Yes	No	No	Neutral	Strongly agree	Strongly agree	Strongly agree	Strongly agree	Strongly agree	Neutral	Neutral	Strongly agree	Strongly agree	Strongly agree	Very positive	Strongly agree	Neutral	Neutral	Neutral	Strongly agree
Urban	Female	Medical Researcher /Academic	Middle income	Bachelor degree	Government agency	Academic	Public (governmental)	Basic	Neutral	No	None/ Not applicable	Not familiar at all	Not familiar at all	Familiar	Selected	Not selected	Not selected	Not selected	Not selected	Not selected	Not selected	Selected	Not selected	Not selected	Not satisfied	Disagree	No	Yes	No	Yes	Yes	No	Very positive	Strongly disagree	Strongly disagree	Strongly disagree	Strongly disagree	Strongly disagree	Strongly disagree	Strongly disagree	Strongly disagree	Strongly disagree	Strongly disagree	Neutral	Strongly disagree	Strongly disagree	Disagree	Strongly disagree	Strongly disagree
Rural	Female	Pharmacist	Lower income	Bachelor degree	Unemployed	Healthcare	Public (governmental)	Basic	High	No	None/ Not applicable	Familiar	Familiar	Familiar	Selected	Not selected	Selected	Not selected	Not selected	Not selected	Selected	Selected	Not selected	Not selected	Neutral	Neutral	No	No	No	Yes	Yes	No	Neutral	Neutral	Agree	Agree	Neutral	Agree	Neutral	Agree	Neutral	Agree	Agree	Positive	Agree	Agree	Agree	Agree	Neutral
Urban	Male	Physician	Lower income	Bachelor degree	Hospital or clinic	Healthcare	Public (governmental)	Proficient	High	No	Less than 1 year	Not familiar	Not familiar	Not familiar	Not selected	Not selected	Not selected	Not selected	Not selected	Not selected	Not selected	Selected	Not selected	Not selected	Not satisfied	Disagree	No	No	No	No	No	No	Neutral	Agree	Agree	Disagree	Neutral	Neutral	Strongly disagree	Neutral	Neutral	Neutral	Neutral	Positive	Agree	Neutral	Neutral	Neutral	Neutral
Urban	Male	Pharmacist	Middle income	Bachelor degree	Private business (pharmacy, laboratory, etc.)	Healthcare	Private	Basic	High	No	None/ Not applicable	Not familiar	Not familiar	Neutral	Selected	Not selected	Not selected	Not selected	Selected	Not selected	Selected	Not selected	Not selected	Not selected	Not satisfied	Disagree	No	No	No	No	Yes	No	Neutral	Neutral	Agree	Neutral	Disagree	Neutral	Strongly disagree	Disagree	Disagree	Neutral	Neutral	Positive	Neutral	Neutral	Agree	Strongly disagree	Neutral
Urban	Male	Pharmacist	Lower income	Bachelor degree	Private business (pharmacy, laboratory, etc.)	Healthcare	Private	Proficient	High	No	Less than 1 year	Not familiar at all	Not familiar at all	Not familiar at all	Not selected	Selected	Not selected	Not selected	Not selected	Not selected	Not selected	Selected	Not selected	Not selected	Not satisfied at all	Strongly agree	No	No	No	No	No	No	Very negative	Agree	Agree	Agree	Agree	Agree	Disagree	Agree	Agree	Agree	Agree	Very positive	Agree	Disagree	Agree	Neutral	Agree
Rural	Male	Allied health professional (laboratories, physical therapy, nutrition, etc.)	Lower income	Bachelor degree	Hospital or clinic	Healthcare	Public (governmental)	Basic	Neutral	No	None/ Not applicable	Neutral	Neutral	Familiar	Selected	Selected	Not selected	Not selected	Not selected	Not selected	Not selected	Not selected	Not selected	Not selected	Very satisfied	Agree	No	Yes	No	Yes	Yes	No	Positive	Agree	Agree	Agree	Strongly agree	Strongly agree	Agree	Agree	Agree	Strongly agree	Strongly agree	Very positive	Agree	Neutral	Agree	Neutral	Neutral
Urban	Male	Physician	Middle income	Bachelor degree	Student or Internship/trainee	Healthcare	Private	Proficient	Low	No	None/ Not applicable	Not familiar at all	Not familiar at all	Not familiar at all	Not selected	Not selected	Not selected	Not selected	Selected	Not selected	Not selected	Not selected	Not selected	Not selected	Not satisfied at all	Strongly disagree	No	No	No	No	No	No	Neutral	Strongly disagree	Strongly disagree	Strongly disagree	Strongly disagree	Strongly disagree	Strongly disagree	Strongly disagree	Strongly disagree	Strongly disagree	Strongly disagree	Neutral	Strongly disagree	Strongly disagree	Strongly disagree	Strongly disagree	Strongly disagree
Urban	Male	Physician	Lower income	Doctor of Philosophy (PhD)	Hospital or clinic	Healthcare	Public (governmental)	Basic	High	No	None/ Not applicable	Not familiar at all	Not familiar at all	Not familiar at all	Selected	Not selected	Not selected	Not selected	Not selected	Not selected	Not selected	Not selected	Not selected	Not selected	Not satisfied at all	Strongly disagree	No	No	No	No	Yes	Yes	Neutral	Agree	Agree	Agree	Agree	Agree	Disagree	Agree	Agree	Neutral	Neutral	Neutral	Agree	Neutral	Agree	Neutral	Agree
Rural	Male	Medical Researcher /Academic	Lower income	Doctor of Philosophy (PhD)	Private business (pharmacy, laboratory, etc.)	Academic	Private	Basic	High	No	1-5 years	Neutral	Neutral	Neutral	Selected	Not selected	Not selected	Not selected	Not selected	Not selected	Not selected	Not selected	Not selected	Not selected	Not satisfied at all	Strongly disagree	No	No	No	No	No	No	Neutral	Neutral	Neutral	Neutral	Neutral	Neutral	Neutral	Neutral	Neutral	Neutral	Neutral	Neutral	Neutral	Neutral	Neutral	Neutral	Neutral
Urban	Male	Nurse	Lower income	Bachelor degree	Hospital or clinic	Healthcare	Public (governmental)	Proficient	High	No	None/ Not applicable	Neutral	Neutral	Neutral	Selected	Not selected	Not selected	Not selected	Not selected	Selected	Not selected	Selected	Not selected	Not selected	Neutral	Disagree	Yes	No	No	No	Yes	No	Positive	Agree	Agree	Agree	Agree	Neutral	Neutral	Agree	Agree	Agree	Agree	Positive	Agree	Neutral	Agree	Neutral	Agree
Urban	Female	Physician	Lower income	Master degree	Hospital or clinic	Healthcare	Private	Fluent	High	No	Less than 1 year	Familiar	Not familiar at all	Not familiar at all	Not selected	Not selected	Not selected	Not selected	Not selected	Selected	Not selected	Selected	Not selected	Not selected	Not satisfied at all	Neutral	No	No	No	Yes	Yes	No	Positive	Agree	Agree	Agree	Disagree	Agree	Strongly disagree	Disagree	Neutral	Agree	Agree	Positive	Agree	Agree	Agree	Agree	Agree
Urban	Female	Pharmacist	Lower income	Bachelor degree	Student or Internship/trainee	Healthcare	Private	Basic	High	No	Less than 1 year	Neutral	Neutral	Familiar	Not selected	Selected	Selected	Not selected	Not selected	Not selected	Not selected	Selected	Not selected	Not selected	Not satisfied	Disagree	No	No	No	No	Yes	Yes	Positive	Neutral	Agree	Neutral	Agree	Neutral	Neutral	Neutral	Neutral	Agree	Neutral	Very positive	Neutral	Agree	Agree	Agree	Agree
Urban	Female	Medical Researcher /Academic	Upper income	Doctor of Philosophy (PhD)	Academic or research institution	Academic	Private	Fluent	High	Yes	1-5 years	Familiar	Familiar	Neutral	Selected	Not selected	Not selected	Not selected	Not selected	Not selected	Selected	Selected	Not selected	Not selected	Not satisfied	Disagree	No	Yes	No	No	Yes	No	Neutral	Agree	Agree	Neutral	Agree	Neutral	Disagree	Strongly agree	Neutral	Agree	Strongly agree	Neutral	Agree	Agree	Strongly agree	Agree	Neutral
Urban	Female	Physician	Lower income	Master degree	Hospital or clinic	Healthcare	Public (governmental)	Proficient	High	No	1-5 years	Neutral	Neutral	Familiar	Not selected	Not selected	Not selected	Not selected	Not selected	Not selected	Selected	Not selected	Not selected	Not selected	Not satisfied at all	Strongly disagree	No	No	No	No	No	No	Very negative	Strongly agree	Strongly agree	Strongly agree	Strongly agree	Strongly agree	Strongly disagree	Agree	Agree	Strongly agree	Strongly agree	Neutral	Agree	Agree	Strongly agree	Strongly agree	Strongly agree
Urban	Male	Medical Researcher /Academic	Middle income	Doctor of Philosophy (PhD)	Academic or research institution	Academic	Private	Fluent	Very high	No	More than 10 years	Very familiar	Very familiar	Very familiar	Selected	Not selected	Not selected	Selected	Selected	Selected	Selected	Selected	Not selected	Not selected	Neutral	Disagree	No	No	Yes	Yes	No	No	Neutral	Agree	Agree	Agree	Agree	Agree	Agree	Strongly agree	Agree	Agree	Agree	Neutral	Agree	Disagree	Agree	Disagree	Agree
Urban	Female	Medical Researcher /Academic	Upper income	Doctor of Philosophy (PhD)	Academic or research institution	Academic	Public (governmental)	Proficient	High	No	6-10 years	Familiar	Not familiar	Not familiar	Selected	Not selected	Not selected	Not selected	Not selected	Not selected	Not selected	Not selected	Not selected	Not selected	Not satisfied	Disagree	No	Yes	No	No	No	No	Neutral	Agree	Agree	Agree	Agree	Agree	Strongly disagree	Agree	Neutral	Agree	Neutral	Neutral	Agree	Neutral	Agree	Neutral	Agree
Rural	Female	Pharmacist	Middle income	Bachelor degree	Unemployed	Healthcare	Private	Basic	Low	Yes	None/ Not applicable	Not familiar	Neutral	Familiar	Not selected	Not selected	Selected	Not selected	Not selected	Not selected	Not selected	Not selected	Not selected	Not selected	Neutral	Agree	Yes	No	Yes	No	Yes	Yes	Neutral	Agree	Disagree	Disagree	Neutral	Agree	Agree	Neutral	Disagree	Disagree	Disagree	Very positive	Disagree	Neutral	Neutral	Agree	Agree
Urban	Male	Nurse	Middle income	Bachelor degree	Hospital or clinic	Healthcare	Private	Proficient	Neutral	No	Less than 1 year	Neutral	Neutral	Neutral	Not selected	Not selected	Not selected	Not selected	Not selected	Not selected	Not selected	Selected	Not selected	Not selected	Not satisfied at all	Neutral	No	Yes	No	Yes	Yes	No	Neutral	Agree	Agree	Agree	Strongly agree	Agree	Disagree	Neutral	Neutral	Neutral	Neutral	Neutral	Neutral	Disagree	Strongly agree	Agree	Agree
Urban	Male	Medical Researcher /Academic	Middle income	Master degree	Non-governmental organization (NGO)	Academic	Public (governmental)	Proficient	Low	No	1-5 years	Familiar	Neutral	Familiar	Not selected	Not selected	Not selected	Not selected	Not selected	Not selected	Not selected	Selected	Not selected	Not selected	Not satisfied	Strongly disagree	No	No	No	No	No	No	Positive	Agree	Agree	Agree	Agree	Agree	Strongly disagree	Neutral	Neutral	Agree	Agree	Neutral	Strongly agree	Agree	Strongly agree	Agree	Agree
Urban	Male	Physician	Middle income	Master degree	Non-governmental organization (NGO)	Healthcare	Private	Proficient	High	No	6-10 years	Familiar	Familiar	Familiar	Selected	Not selected	Not selected	Not selected	Not selected	Not selected	Selected	Selected	Not selected	Not selected	Satisfied	Agree	Yes	No	No	Yes	Yes	No	Positive	Strongly agree	Agree	Strongly agree	Strongly agree	Strongly agree	Neutral	Strongly agree	Agree	Strongly agree	Strongly agree	Positive	Strongly agree	Neutral	Strongly agree	Disagree	Strongly agree
Urban	Female	Nurse	Lower income	Bachelor degree	Hospital or clinic	Healthcare	Public (governmental)	Basic	Low	No	None/ Not applicable	Neutral	Neutral	Neutral	Selected	Not selected	Not selected	Not selected	Not selected	Selected	Not selected	Selected	Not selected	Not selected	Not satisfied at all	Strongly disagree	No	No	No	No	No	No	Negative	Disagree	Disagree	Disagree	Disagree	Disagree	Disagree	Disagree	Disagree	Disagree	Disagree	Negative	Disagree	Disagree	Disagree	Disagree	Disagree
Rural	Male	Allied health professional (laboratories, physical therapy, nutrition, etc.)	Middle income	Master degree	Academic or research institution	Healthcare	Public (governmental)	Proficient	High	No	More than 10 years	Neutral	Not familiar	Not familiar	Selected	Not selected	Not selected	Not selected	Not selected	Not selected	Not selected	Not selected	Not selected	Not selected	Not satisfied	Neutral	No	Yes	No	No	No	No	Neutral	Agree	Neutral	Agree	Agree	Agree	Strongly disagree	Strongly agree	Neutral	Agree	Agree	Neutral	Strongly agree	Agree	Strongly agree	Agree	Neutral
Urban	Female	Allied health professional (laboratories, physical therapy, nutrition, etc.)	Middle income	Doctor of Philosophy (PhD)	Academic or research institution	Healthcare	Private	Fluent	Very high	Yes	More than 10 years	Familiar	Familiar	Familiar	Selected	Selected	Not selected	Selected	Not selected	Selected	Selected	Not selected	Selected	Selected	Neutral	Strongly agree	Yes	Yes	Yes	Yes	Yes	Yes	Very positive	Agree	Agree	Agree	Agree	Neutral	Neutral	Agree	Disagree	Neutral	Agree	Positive	Agree	Neutral	Agree	Neutral	Agree
Urban	Male	Medical Researcher /Academic	Middle income	Doctor of Philosophy (PhD)	Government agency	Academic	Public (governmental)	Proficient	Very high	Yes	1-5 years	Neutral	Neutral	Neutral	Not selected	Not selected	Not selected	Not selected	Not selected	Not selected	Selected	Not selected	Not selected	Not selected	Neutral	Disagree	No	No	No	No	No	No	Positive	Neutral	Neutral	Neutral	Neutral	Neutral	Neutral	Neutral	Neutral	Neutral	Neutral	Positive	Disagree	Disagree	Disagree	Disagree	Neutral
Urban	Female	Medical Researcher /Academic	Middle income	Doctor of Philosophy (PhD)	Academic or research institution	Academic	Private	Fluent	High	Yes	1-5 years	Neutral	Familiar	Familiar	Not selected	Not selected	Not selected	Selected	Not selected	Not selected	Selected	Not selected	Selected	Not selected	Not satisfied	Neutral	Yes	Yes	No	No	Yes	Yes	Positive	Strongly agree	Strongly agree	Strongly agree	Neutral	Disagree	Disagree	Neutral	Agree	Agree	Agree	Neutral	Strongly agree	Neutral	Strongly agree	Neutral	Agree
Urban	Male	Medical Researcher /Academic	Middle income	Doctor of Philosophy (PhD)	Academic or research institution	Academic	Public (governmental)	Fluent	High	No	More than 10 years	Familiar	Neutral	Neutral	Selected	Not selected	Not selected	Not selected	Not selected	Selected	Selected	Selected	Not selected	Not selected	Not satisfied at all	Strongly disagree	No	Yes	No	No	No	No	Neutral	Strongly agree	Strongly agree	Strongly agree	Neutral	Strongly agree	Strongly disagree	Strongly agree	Strongly agree	Strongly agree	Strongly agree	Positive	Strongly agree	Neutral	Strongly agree	Neutral	Strongly agree
Urban	Male	Medical Researcher /Academic	Middle income	Doctor of Philosophy (PhD)	Academic or research institution	Academic	Private	Proficient	High	No	6-10 years	Familiar	Not familiar	Not familiar	Selected	Selected	Not selected	Not selected	Not selected	Not selected	Not selected	Not selected	Not selected	Not selected	Not satisfied at all	Strongly disagree	No	Yes	No	No	Yes	No	Very positive	Strongly agree	Strongly agree	Strongly agree	Strongly agree	Strongly agree	Strongly disagree	Neutral	Neutral	Neutral	Strongly agree	Positive	Strongly agree	Strongly disagree	Strongly agree	Strongly disagree	Strongly agree
Urban	Female	Medical Researcher /Academic	Middle income	Doctor of Philosophy (PhD)	Government agency	Academic	Public (governmental)	Proficient	High	No	More than 10 years	Familiar	Familiar	Familiar	Not selected	Not selected	Not selected	Selected	Not selected	Not selected	Not selected	Not selected	Not selected	Not selected	Very satisfied	Agree	No	Yes	Yes	Yes	Yes	Yes	Positive	Strongly agree	Strongly agree	Strongly agree	Strongly agree	Strongly agree	Strongly agree	Strongly agree	Strongly agree	Strongly agree	Strongly agree	Positive	Strongly agree	Strongly agree	Strongly agree	Neutral	Strongly agree
Urban	Female	Medical Researcher /Academic	Lower income	Doctor of Philosophy (PhD)	Academic or research institution	Academic	Public (governmental)	Fluent	High	No	More than 10 years	Familiar	Familiar	Familiar	Not selected	Not selected	Not selected	Not selected	Not selected	Not selected	Selected	Selected	Not selected	Not selected	Neutral	Neutral	No	No	No	Yes	Yes	No	Neutral	Agree	Agree	Neutral	Agree	Strongly agree	Neutral	Agree	Neutral	Agree	Agree	Very positive	Strongly agree	Neutral	Strongly agree	Neutral	Agree
Urban	Female	Medical Researcher /Academic	Middle income	Doctor of Philosophy (PhD)	Academic or research institution	Academic	Private	Fluent	High	No	More than 10 years	Very familiar	Familiar	Familiar	Selected	Selected	Selected	Selected	Selected	Selected	Selected	Not selected	Selected	Selected	Very satisfied	Agree	No	Yes	No	No	Yes	No	Very positive	Strongly agree	Strongly agree	Strongly agree	Agree	Strongly agree	Disagree	Neutral	Neutral	Agree	Strongly agree	Very positive	Strongly agree	Strongly agree	Strongly agree	Strongly agree	Strongly agree
Urban	Male	Allied health professional (laboratories, physical therapy, nutrition, etc.)	Middle income	Doctor of Philosophy (PhD)	Academic or research institution	Healthcare	Private	Proficient	High	No	More than 10 years	Neutral	Neutral	Neutral	Selected	Not selected	Not selected	Not selected	Selected	Selected	Selected	Selected	Not selected	Not selected	Neutral	Neutral	No	No	Yes	No	No	Yes	Positive	Agree	Agree	Agree	Agree	Agree	Agree	Agree	Agree	Agree	Agree	Positive	Agree	Agree	Agree	Agree	Agree
Urban	Female	Physician	Middle income	Bachelor degree	Student or Internship/trainee	Healthcare	Public (governmental)	Basic	Neutral	No	Less than 1 year	Neutral	Neutral	Neutral	Selected	Not selected	Selected	Selected	Selected	Not selected	Not selected	Not selected	Selected	Selected	Neutral	Neutral	No	No	No	No	No	No	Neutral	Neutral	Neutral	Neutral	Neutral	Neutral	Neutral	Neutral	Neutral	Neutral	Neutral	Neutral	Neutral	Neutral	Neutral	Neutral	Neutral
Urban	Male	Medical Researcher /Academic	Middle income	Doctor of Philosophy (PhD)	Academic or research institution	Academic	Public (governmental)	Fluent	Very high	No	More than 10 years	Familiar	Familiar	Familiar	Selected	Selected	Not selected	Not selected	Not selected	Not selected	Selected	Not selected	Not selected	Not selected	Not satisfied	Neutral	No	No	Yes	No	Yes	Yes	Positive	Strongly agree	Strongly agree	Agree	Strongly agree	Strongly agree	Agree	Agree	Strongly agree	Strongly agree	Strongly agree	Positive	Strongly agree	Disagree	Agree	Disagree	Strongly agree
Urban	Male	Pharmacist	Middle income	Doctor of Philosophy (PhD)	Academic or research institution	Healthcare	Private	Proficient	High	Yes	More than 10 years	Very familiar	Very familiar	Very familiar	Selected	Selected	Selected	Selected	Selected	Selected	Selected	Selected	Not selected	Not selected	Satisfied	Agree	Yes	Yes	No	No	Yes	Yes	Positive	Strongly agree	Strongly agree	Strongly agree	Strongly agree	Strongly agree	Strongly agree	Strongly agree	Strongly agree	Strongly agree	Strongly agree	Positive	Strongly agree	Strongly agree	Strongly agree	Agree	Agree
Urban	Female	Pharmacist	Middle income	Doctor of Philosophy (PhD)	Academic or research institution	Healthcare	Public (governmental)	Fluent	Low	No	More than 10 years	Familiar	Familiar	Familiar	Not selected	Not selected	Not selected	Not selected	Not selected	Not selected	Not selected	Selected	Not selected	Not selected	Not satisfied at all	Disagree	No	No	No	No	No	No	Neutral	Agree	Agree	Agree	Agree	Strongly disagree	Strongly disagree	Neutral	Agree	Agree	Agree	Neutral	Strongly agree	Disagree	Strongly agree	Strongly agree	Strongly agree
Urban	Male	Medical Researcher /Academic	Upper income	Doctor of Philosophy (PhD)	Academic or research institution	Academic	Public (governmental)	Fluent	High	No	More than 10 years	Familiar	Familiar	Familiar	Selected	Not selected	Not selected	Not selected	Not selected	Selected	Not selected	Selected	Not selected	Selected	Neutral	Disagree	No	No	No	No	Yes	No	Negative	Strongly agree	Strongly agree	Strongly agree	Strongly agree	Strongly agree	Strongly disagree	Strongly agree	Neutral	Strongly agree	Strongly agree	Negative	Strongly agree	Strongly agree	Strongly agree	Strongly agree	Strongly agree
Urban	Male	Physician	Middle income	Doctor of Philosophy (PhD)	Academic or research institution	Healthcare	Public (governmental)	Proficient	High	No	More than 10 years	Not familiar	Not familiar	Not familiar	Selected	Not selected	Not selected	Not selected	Not selected	Not selected	Not selected	Selected	Not selected	Not selected	Not satisfied	Disagree	No	No	No	No	No	No	Neutral	Agree	Agree	Agree	Neutral	Agree	Strongly disagree	Neutral	Neutral	Neutral	Agree	Neutral	Agree	Neutral	Agree	Agree	Agree
Urban	Female	Medical Researcher /Academic	Middle income	Doctor of Philosophy (PhD)	Academic or research institution	Academic	Private	Proficient	High	Yes	6-10 years	Familiar	Familiar	Familiar	Selected	Not selected	Not selected	Selected	Selected	Selected	Not selected	Selected	Not selected	Not selected	Neutral	Neutral	Yes	Yes	No	Yes	Yes	No	Positive	Neutral	Neutral	Neutral	Neutral	Neutral	Neutral	Neutral	Neutral	Neutral	Neutral	Positive	Neutral	Neutral	Neutral	Neutral	Neutral
Urban	Male	Physician	Upper income	Master degree	Hospital or clinic	Healthcare	Private	Proficient	Neutral	No	1-5 years	Neutral	Neutral	Neutral	Selected	Selected	Not selected	Not selected	Not selected	Not selected	Not selected	Selected	Not selected	Not selected	Neutral	Neutral	No	Yes	No	No	Yes	No	Negative	Neutral	Disagree	Neutral	Disagree	Agree	Strongly disagree	Neutral	Disagree	Agree	Agree	Very negative	Strongly agree	Disagree	Agree	Strongly disagree	Agree
Urban	Male	Allied health professional (laboratories, physical therapy, nutrition, etc.)	Middle income	Bachelor degree	Hospital or clinic	Healthcare	Private	Proficient	Low	No	1-5 years	Not familiar at all	Not familiar at all	Not familiar at all	Selected	Not selected	Not selected	Not selected	Not selected	Not selected	Not selected	Not selected	Not selected	Not selected	Not satisfied at all	Strongly disagree	No	Yes	No	No	No	No	Negative	Disagree	Disagree	Disagree	Strongly disagree	Agree	Strongly disagree	Disagree	Strongly disagree	Strongly disagree	Strongly disagree	Negative	Disagree	Disagree	Disagree	Disagree	Disagree
Rural	Female	Medical Researcher /Academic	Middle income	Master degree	Academic or research institution	Academic	Private	Fluent	Very high	Yes	1-5 years	Neutral	Familiar	Neutral	Selected	Not selected	Not selected	Selected	Not selected	Not selected	Not selected	Not selected	Not selected	Not selected	Not satisfied at all	Strongly disagree	No	Yes	No	Yes	Yes	No	Neutral	Neutral	Neutral	Neutral	Neutral	Agree	Strongly disagree	Neutral	Neutral	Neutral	Neutral	Neutral	Neutral	Neutral	Neutral	Neutral	Neutral
Urban	Female	Pharmacist	Middle income	Bachelor degree	Hospital or clinic	Healthcare	Public (governmental)	Proficient	Neutral	No	None/ Not applicable	Familiar	Familiar	Neutral	Selected	Not selected	Selected	Selected	Not selected	Not selected	Selected	Not selected	Not selected	Not selected	Not satisfied	Disagree	Yes	Yes	No	Yes	Yes	No	Positive	Disagree	Neutral	Disagree	Disagree	Agree	Disagree	Neutral	Strongly disagree	Neutral	Neutral	Positive	Neutral	Disagree	Neutral	Neutral	Agree
Urban	Female	Pharmacist	Middle income	Master degree	Hospital or clinic	Healthcare	Public (governmental)	Fluent	High	Yes	None/ Not applicable	Familiar	Familiar	Familiar	Selected	Not selected	Selected	Not selected	Not selected	Not selected	Selected	Not selected	Not selected	Not selected	Neutral	Neutral	No	No	No	No	No	No	Very positive	Agree	Agree	Agree	Agree	Agree	Agree	Neutral	Agree	Agree	Agree	Very positive	Agree	Neutral	Agree	Neutral	Agree
Urban	Male	Pharmacist	Lower income	Bachelor degree	Government agency	Healthcare	Public (governmental)	Basic	Neutral	No	None/ Not applicable	Not familiar	Not familiar	Not familiar	Selected	Not selected	Not selected	Not selected	Not selected	Not selected	Not selected	Not selected	Not selected	Not selected	Not satisfied at all	Strongly disagree	Yes	Yes	Yes	Yes	Yes	Yes	Very positive	Agree	Agree	Agree	Agree	Agree	Agree	Agree	Agree	Agree	Agree	Negative	Neutral	Neutral	Neutral	Neutral	Neutral
Rural	Female	Pharmacist	Lower income	Bachelor degree	Government agency	Healthcare	Public (governmental)	Fluent	Neutral	Yes	More than 10 years	Familiar	Neutral	Neutral	Selected	Selected	Selected	Selected	Not selected	Not selected	Selected	Selected	Not selected	Not selected	Neutral	Neutral	Yes	Yes	No	Yes	Yes	Yes	Positive	Agree	Agree	Agree	Agree	Agree	Neutral	Agree	Agree	Agree	Agree	Positive	Agree	Agree	Agree	Neutral	Agree
Urban	Male	Technology developer /IT professional	Middle income	Doctor of Philosophy (PhD)	Academic or research institution	Others	Private	Fluent	Very high	Yes	More than 10 years	Familiar	Familiar	Very familiar	Selected	Not selected	Not selected	Not selected	Not selected	Not selected	Not selected	Not selected	Not selected	Not selected	Satisfied	Agree	Yes	Yes	Yes	Yes	Yes	Yes	Very positive	Agree	Agree	Agree	Agree	Agree	Agree	Agree	Agree	Agree	Agree	Very positive	Agree	Agree	Agree	Agree	Agree
Urban	Female	Pharmacist	Middle income	Bachelor degree	Hospital or clinic	Healthcare	Private	Basic	High	No	Less than 1 year	Not familiar at all	Not familiar at all	Neutral	Selected	Selected	Not selected	Not selected	Not selected	Not selected	Not selected	Not selected	Not selected	Not selected	Neutral	Neutral	No	Yes	No	No	Yes	No	Neutral	Agree	Neutral	Agree	Disagree	Agree	Disagree	Agree	Neutral	Neutral	Agree	Neutral	Agree	Agree	Strongly agree	Neutral	Agree
Urban	Male	Medical Researcher /Academic	Middle income	Bachelor degree	Academic or research institution	Academic	Private	Proficient	High	No	1-5 years	Familiar	Familiar	Familiar	Not selected	Not selected	Not selected	Not selected	Not selected	Not selected	Not selected	Not selected	Not selected	Selected	Neutral	Agree	No	No	No	Yes	Yes	Yes	Positive	Agree	Agree	Agree	Agree	Agree	Agree	Agree	Agree	Agree	Agree	Very positive	Agree	Agree	Agree	Agree	Agree
Urban	Female	Physician	Upper income	Bachelor degree	Student or Internship/trainee	Healthcare	Private	Fluent	High	No	None/ Not applicable	Familiar	Familiar	Familiar	Selected	Not selected	Selected	Not selected	Selected	Selected	Selected	Selected	Selected	Selected	Neutral	Neutral	No	Yes	No	No	Yes	No	Positive	Agree	Agree	Agree	Disagree	Neutral	Neutral	Agree	Neutral	Agree	Agree	Positive	Agree	Agree	Agree	Agree	Agree
Urban	Female	Medical Researcher /Academic	Middle income	Bachelor degree	Hospital or clinic	Academic	Public (governmental)	Proficient	High	No	None/ Not applicable	Neutral	Familiar	Neutral	Selected	Not selected	Not selected	Not selected	Not selected	Not selected	Not selected	Not selected	Not selected	Not selected	Neutral	Neutral	No	Yes	No	Yes	Yes	No	Positive	Agree	Neutral	Agree	Agree	Neutral	Neutral	Agree	Agree	Agree	Neutral	Positive	Agree	Neutral	Agree	Agree	Agree
Urban	Female	Pharmacist	Lower income	Master degree	Government agency	Healthcare	Public (governmental)	Fluent	High	No	None/ Not applicable	Neutral	Familiar	Familiar	Selected	Selected	Not selected	Not selected	Not selected	Selected	Not selected	Not selected	Not selected	Not selected	Not satisfied	Neutral	No	Yes	No	No	Yes	No	Neutral	Agree	Agree	Agree	Agree	Agree	Strongly disagree	Neutral	Neutral	Neutral	Agree	Neutral	Agree	Neutral	Agree	Agree	Agree
Urban	Male	Medical Researcher /Academic	Middle income	Doctor of Philosophy (PhD)	Academic or research institution	Academic	Private	Proficient	Very high	No	1-5 years	Familiar	Not familiar	Familiar	Selected	Selected	Not selected	Not selected	Not selected	Not selected	Selected	Selected	Not selected	Not selected	Not satisfied at all	Strongly disagree	No	Yes	No	Yes	Yes	No	Positive	Strongly agree	Strongly agree	Agree	Strongly agree	Agree	Strongly disagree	Neutral	Agree	Agree	Strongly agree	Positive	Strongly agree	Agree	Agree	Strongly agree	Agree
Rural	Female	Medical Researcher /Academic	Lower income	Master degree	Government agency	Academic	Public (governmental)	Basic	Neutral	No	Less than 1 year	Not familiar	Not familiar	Not familiar	Selected	Not selected	Not selected	Not selected	Not selected	Not selected	Not selected	Not selected	Not selected	Not selected	Not satisfied at all	Strongly disagree	No	No	No	No	Yes	No	Very negative	Strongly agree	Strongly agree	Agree	Agree	Agree	Disagree	Neutral	Neutral	Disagree	Agree	Neutral	Neutral	Neutral	Agree	Agree	Agree
Urban	Female	Physician	Upper income	Doctor of Philosophy (PhD)	Hospital or clinic	Healthcare	Public (governmental)	Proficient	Very high	Yes	Less than 1 year	Familiar	Familiar	Familiar	Selected	Selected	Not selected	Selected	Not selected	Not selected	Not selected	Not selected	Not selected	Not selected	Satisfied	Neutral	Yes	Yes	No	No	Yes	Yes	Positive	Neutral	Agree	Agree	Neutral	Neutral	Agree	Agree	Neutral	Agree	Disagree	Positive	Agree	Disagree	Agree	Disagree	Agree
Urban	Female	Pharmacist	Middle income	Bachelor degree	Unemployed	Healthcare	Public (governmental)	Proficient	High	No	None/ Not applicable	Not familiar	Not familiar	Not familiar	Selected	Selected	Selected	Selected	Selected	Selected	Selected	Selected	Selected	Selected	Neutral	Neutral	Yes	No	Yes	No	Yes	No	Positive	Neutral	Neutral	Neutral	Neutral	Neutral	Neutral	Neutral	Neutral	Neutral	Neutral	Positive	Agree	Neutral	Agree	Neutral	Agree
Urban	Female	Medical Researcher /Academic	Middle income	Doctor of Philosophy (PhD)	Academic or research institution	Academic	Public (governmental)	Proficient	High	No	More than 10 years	Neutral	Neutral	Familiar	Selected	Selected	Selected	Not selected	Not selected	Not selected	Selected	Selected	Selected	Not selected	Neutral	Neutral	No	Yes	No	Yes	No	No	Positive	Agree	Agree	Agree	Agree	Neutral	Disagree	Agree	Neutral	Agree	Agree	Neutral	Strongly agree	Agree	Strongly agree	Agree	Agree
Urban	Female	Medical Researcher /Academic	Middle income	Bachelor degree	Unemployed	Academic	Public (governmental)	Fluent	High	Yes	Less than 1 year	Familiar	Neutral	Neutral	Not selected	Not selected	Not selected	Not selected	Not selected	Not selected	Selected	Not selected	Not selected	Not selected	Not satisfied at all	Disagree	Yes	No	Yes	No	Yes	No	Very positive	Neutral	Neutral	Neutral	Neutral	Neutral	Neutral	Neutral	Neutral	Neutral	Neutral	Very positive	Neutral	Neutral	Neutral	Neutral	Neutral
Urban	Female	Nurse	Middle income	Bachelor degree	Unemployed	Healthcare	Public (governmental)	Basic	High	Yes	None/ Not applicable	Familiar	Familiar	Very familiar	Selected	Selected	Not selected	Not selected	Not selected	Not selected	Not selected	Selected	Not selected	Not selected	Neutral	Strongly agree	No	Yes	No	No	Yes	Yes	Positive	Strongly agree	Strongly agree	Agree	Strongly agree	Agree	Neutral	Neutral	Agree	Agree	Strongly agree	Very positive	Agree	Neutral	Neutral	Strongly agree	Agree
Rural	Female	Pharmacist	Middle income	Master degree	Academic or research institution	Healthcare	Public (governmental)	Proficient	Very high	No	1-5 years	Familiar	Neutral	Neutral	Selected	Selected	Not selected	Not selected	Not selected	Not selected	Not selected	Not selected	Not selected	Not selected	Not satisfied at all	Strongly disagree	No	No	No	Yes	Yes	Yes	Neutral	Strongly agree	Strongly agree	Strongly agree	Strongly agree	Strongly agree	Agree	Strongly agree	Neutral	Neutral	Agree	Positive	Strongly agree	Agree	Strongly agree	Agree	Strongly agree
Urban	Female	Pharmacist	Lower income	Bachelor degree	Unemployed	Healthcare	Private	Proficient	Very high	Yes	Less than 1 year	Very familiar	Familiar	Not familiar	Selected	Selected	Selected	Selected	Not selected	Selected	Not selected	Not selected	Selected	Not selected	Very satisfied	Strongly agree	No	Yes	Yes	No	Yes	No	Very positive	Strongly agree	Strongly agree	Strongly agree	Strongly agree	Strongly agree	Strongly agree	Strongly agree	Strongly agree	Strongly agree	Strongly agree	Very positive	Strongly agree	Strongly agree	Strongly agree	Strongly agree	Strongly agree
Urban	Female	Pharmacist	Middle income	Bachelor degree	Hospital or clinic	Healthcare	Public (governmental)	Basic	Neutral	No	Less than 1 year	Not familiar	Not familiar	Not familiar	Not selected	Not selected	Not selected	Not selected	Not selected	Not selected	Not selected	Selected	Not selected	Not selected	Not satisfied at all	Strongly disagree	No	No	No	No	Yes	No	Neutral	Agree	Neutral	Neutral	Agree	Agree	Disagree	Agree	Disagree	Neutral	Neutral	Neutral	Strongly agree	Agree	Strongly agree	Strongly agree	Neutral
Urban	Male	Pharmacist	Lower income	Master degree	Private business (pharmacy, laboratory, etc.)	Healthcare	Private	Fluent	High	No	Less than 1 year	Neutral	Neutral	Not familiar	Selected	Selected	Selected	Selected	Selected	Selected	Selected	Selected	Not selected	Not selected	Not satisfied	Disagree	No	Yes	No	Yes	Yes	Yes	Positive	Strongly agree	Strongly agree	Strongly agree	Agree	Neutral	Agree	Strongly agree	Neutral	Strongly agree	Strongly agree	Very positive	Strongly agree	Strongly agree	Strongly agree	Neutral	Neutral
Urban	Female	Pharmacist	Upper income	Master degree	Hospital or clinic	Healthcare	Private	Fluent	Neutral	No	Less than 1 year	Familiar	Familiar	Not familiar	Not selected	Not selected	Not selected	Not selected	Not selected	Not selected	Selected	Selected	Not selected	Not selected	Not satisfied at all	Neutral	No	No	No	Yes	Yes	No	Positive	Strongly agree	Agree	Strongly agree	Agree	Strongly agree	Disagree	Agree	Agree	Agree	Agree	Positive	Agree	Neutral	Agree	Disagree	Agree
Urban	Female	Pharmacist	Lower income	Bachelor degree	Private business (pharmacy, laboratory, etc.)	Healthcare	Private	Basic	Neutral	No	None/ Not applicable	Familiar	Neutral	Familiar	Selected	Not selected	Not selected	Not selected	Not selected	Not selected	Not selected	Not selected	Not selected	Not selected	Not satisfied at all	Strongly disagree	No	No	No	No	Yes	No	Neutral	Strongly disagree	Strongly disagree	Strongly disagree	Strongly disagree	Strongly disagree	Strongly agree	Neutral	Neutral	Neutral	Strongly disagree	Negative	Strongly disagree	Disagree	Strongly disagree	Strongly disagree	Strongly disagree
Rural	Female	Pharmacist	Lower income	Bachelor degree	Private business (pharmacy, laboratory, etc.)	Healthcare	Private	Proficient	Neutral	Yes	Less than 1 year	Familiar	Familiar	Familiar	Selected	Not selected	Not selected	Not selected	Not selected	Not selected	Selected	Selected	Not selected	Not selected	Neutral	Neutral	No	Yes	No	No	Yes	Yes	Very positive	Agree	Agree	Agree	Agree	Agree	Agree	Agree	Agree	Agree	Neutral	Positive	Agree	Agree	Agree	Agree	Neutral
Urban	Female	Pharmacist	Middle income	Bachelor degree	Student or Internship/trainee	Healthcare	Public (governmental)	Fluent	Neutral	No	Less than 1 year	Not familiar at all	Neutral	Neutral	Not selected	Selected	Selected	Selected	Not selected	Not selected	Not selected	Selected	Not selected	Not selected	Neutral	Neutral	No	Yes	No	Yes	Yes	No	Neutral	Strongly agree	Strongly agree	Strongly agree	Strongly agree	Strongly agree	Neutral	Neutral	Strongly agree	Strongly agree	Strongly agree	Positive	Neutral	Strongly agree	Strongly agree	Strongly agree	Strongly agree
Urban	Female	Nurse	Middle income	Bachelor degree	Hospital or clinic	Healthcare	Private	Fluent	High	Yes	Less than 1 year	Neutral	Neutral	Familiar	Selected	Selected	Not selected	Not selected	Not selected	Not selected	Not selected	Selected	Not selected	Not selected	Satisfied	Neutral	No	Yes	No	Yes	No	No	Neutral	Agree	Strongly agree	Agree	Agree	Agree	Disagree	Neutral	Neutral	Neutral	Neutral	Positive	Neutral	Neutral	Agree	Agree	Agree
Rural	Female	Pharmacist	Lower income	Bachelor degree	Private business (pharmacy, laboratory, etc.)	Healthcare	Public (governmental)	Proficient	Very high	No	1-5 years	Familiar	Neutral	Neutral	Selected	Selected	Selected	Not selected	Not selected	Not selected	Not selected	Selected	Not selected	Not selected	Not satisfied at all	Strongly disagree	No	No	No	No	Yes	No	Very positive	Strongly agree	Strongly agree	Strongly agree	Strongly agree	Strongly agree	Strongly agree	Strongly agree	Strongly agree	Strongly agree	Strongly agree	Very positive	Strongly agree	Strongly agree	Strongly agree	Strongly agree	Strongly agree
Rural	Male	Pharmacist	Middle income	Bachelor degree	Private business (pharmacy, laboratory, etc.)	Healthcare	Private	Fluent	High	No	Less than 1 year	Familiar	Familiar	Familiar	Selected	Not selected	Selected	Not selected	Not selected	Selected	Selected	Selected	Selected	Not selected	Neutral	Strongly disagree	No	No	No	Yes	Yes	Yes	Positive	Strongly agree	Strongly agree	Strongly agree	Neutral	Strongly disagree	Agree	Neutral	Agree	Neutral	Disagree	Neutral	Agree	Strongly agree	Agree	Strongly agree	Agree
Urban	Female	Pharmacist	Middle income	Master degree	Hospital or clinic	Healthcare	Private	Fluent	High	No	1-5 years	Neutral	Neutral	Neutral	Selected	Not selected	Not selected	Not selected	Not selected	Selected	Not selected	Selected	Not selected	Not selected	Very satisfied	Agree	No	No	No	No	No	No	Neutral	Agree	Agree	Strongly agree	Strongly agree	Strongly agree	Strongly agree	Strongly agree	Strongly agree	Strongly agree	Strongly agree	Neutral	Neutral	Neutral	Strongly agree	Disagree	Agree
Urban	Male	Pharmacist	Middle income	Bachelor degree	Hospital or clinic	Healthcare	Private	Proficient	Low	No	None/ Not applicable	Familiar	Not familiar	Not familiar at all	Selected	Not selected	Not selected	Selected	Selected	Not selected	Selected	Not selected	Selected	Selected	Not satisfied	Disagree	No	Yes	No	Yes	Yes	No	Positive	Agree	Agree	Agree	Strongly agree	Strongly agree	Strongly disagree	Agree	Neutral	Agree	Agree	Neutral	Strongly agree	Agree	Strongly agree	Strongly agree	Strongly agree
Urban	Female	Pharmacist	Middle income	Doctor of Philosophy (PhD)	Academic or research institution	Healthcare	Public (governmental)	Proficient	High	No	6-10 years	Very familiar	Familiar	Familiar	Not selected	Not selected	Selected	Not selected	Not selected	Not selected	Selected	Selected	Not selected	Not selected	Not satisfied at all	Strongly disagree	No	No	No	No	Yes	Yes	Neutral	Agree	Strongly agree	Strongly agree	Strongly agree	Strongly agree	Strongly disagree	Neutral	Neutral	Neutral	Strongly agree	Negative	Strongly agree	Strongly agree	Strongly agree	Agree	Neutral
Rural	Female	Pharmacist	Lower income	Bachelor degree	Student or Internship/trainee	Healthcare	Public (governmental)	Basic	High	Yes	None/ Not applicable	Familiar	Familiar	Familiar	Selected	Selected	Selected	Selected	Selected	Selected	Selected	Selected	Selected	Not selected	Satisfied	Agree	No	Yes	No	No	Yes	No	Very positive	Strongly agree	Strongly agree	Strongly agree	Neutral	Agree	Neutral	Agree	Agree	Strongly agree	Strongly agree	Very positive	Agree	Agree	Strongly agree	Strongly agree	Strongly agree
Urban	Female	Pharmacist	Lower income	Bachelor degree	Government agency	Healthcare	Public (governmental)	Fluent	Very high	No	None/ Not applicable	Not familiar	Not familiar	Not familiar at all	Selected	Not selected	Not selected	Not selected	Not selected	Not selected	Not selected	Selected	Not selected	Not selected	Not satisfied at all	Strongly disagree	No	No	No	Yes	No	No	Negative	Strongly agree	Strongly agree	Strongly agree	Strongly agree	Agree	Strongly agree	Agree	Strongly agree	Agree	Agree	Very positive	Agree	Neutral	Neutral	Neutral	Neutral
Urban	Female	Physician	Middle income	Master degree	Hospital or clinic	Healthcare	Public (governmental)	Proficient	Very high	Yes	1-5 years	Very familiar	Very familiar	Very familiar	Selected	Selected	Selected	Selected	Selected	Selected	Selected	Selected	Selected	Not selected	Very satisfied	Strongly agree	Yes	Yes	Yes	Yes	Yes	Yes	Very positive	Agree	Agree	Agree	Agree	Agree	Agree	Agree	Agree	Agree	Agree	Very positive	Neutral	Neutral	Neutral	Neutral	Agree
Urban	Male	Pharmacist	Middle income	Master degree	Hospital or clinic	Healthcare	Private	Proficient	High	No	1-5 years	Familiar	Familiar	Familiar	Selected	Not selected	Selected	Not selected	Not selected	Not selected	Not selected	Selected	Not selected	Not selected	Not satisfied at all	Strongly disagree	Yes	No	No	No	No	Yes	Neutral	Strongly agree	Strongly agree	Strongly agree	Strongly agree	Strongly agree	Neutral	Agree	Neutral	Neutral	Agree	Positive	Strongly agree	Strongly agree	Strongly agree	Strongly agree	Strongly agree
Urban	Female	Pharmacist	Middle income	Master degree	Hospital or clinic	Healthcare	Public (governmental)	Fluent	High	Yes	1-5 years	Very familiar	Familiar	Very familiar	Selected	Selected	Selected	Selected	Selected	Selected	Selected	Selected	Not selected	Not selected	Not satisfied at all	Strongly disagree	No	Yes	No	Yes	Yes	Yes	Very positive	Strongly agree	Strongly agree	Strongly agree	Strongly agree	Strongly agree	Agree	Strongly agree	Strongly agree	Strongly agree	Agree	Neutral	Strongly agree	Strongly agree	Strongly agree	Strongly agree	Strongly agree
Urban	Female	Pharmacist	Upper income	Master degree	Entrepreneurial company or industry	Healthcare	Private	Proficient	Neutral	No	1-5 years	Familiar	Neutral	Familiar	Selected	Not selected	Not selected	Not selected	Not selected	Not selected	Not selected	Selected	Not selected	Not selected	Not satisfied at all	Disagree	No	No	No	Yes	Yes	No	Neutral	Strongly agree	Strongly agree	Strongly agree	Neutral	Disagree	Disagree	Strongly agree	Neutral	Agree	Strongly agree	Neutral	Strongly agree	Neutral	Strongly agree	Agree	Strongly agree
Urban	Female	Physician	Middle income	Doctor of Philosophy (PhD)	Academic or research institution	Healthcare	Public (governmental)	Proficient	High	No	More than 10 years	Neutral	Neutral	Neutral	Not selected	Not selected	Not selected	Not selected	Not selected	Not selected	Not selected	Selected	Not selected	Not selected	Not satisfied at all	Disagree	No	No	No	No	No	No	Neutral	Neutral	Neutral	Neutral	Neutral	Agree	Neutral	Strongly disagree	Neutral	Neutral	Neutral	Neutral	Agree	Agree	Agree	Agree	Neutral
Urban	Male	Pharmacist	Middle income	Bachelor degree	Hospital or clinic	Healthcare	Private	Proficient	High	No	None/ Not applicable	Neutral	Neutral	Neutral	Selected	Not selected	Not selected	Not selected	Not selected	Not selected	Not selected	Not selected	Not selected	Not selected	Neutral	Neutral	No	No	No	No	No	No	Very positive	Neutral	Neutral	Neutral	Neutral	Neutral	Neutral	Neutral	Neutral	Neutral	Neutral	Very positive	Neutral	Agree	Neutral	Neutral	Neutral
Urban	Male	Allied health professional (laboratories, physical therapy, nutrition, etc.)	Lower income	Bachelor degree	Unemployed	Healthcare	Public (governmental)	Fluent	High	No	None/ Not applicable	Familiar	Familiar	Very familiar	Not selected	Not selected	Not selected	Selected	Not selected	Not selected	Selected	Selected	Selected	Not selected	Very satisfied	Strongly agree	Yes	Yes	Yes	Yes	Yes	Yes	Positive	Strongly agree	Strongly agree	Strongly agree	Strongly agree	Strongly agree	Neutral	Neutral	Neutral	Neutral	Neutral	Positive	Agree	Neutral	Strongly agree	Neutral	Agree
Urban	Male	Physician	Middle income	Bachelor degree	Hospital or clinic	Healthcare	Private	Fluent	High	No	1-5 years	Familiar	Neutral	Neutral	Selected	Not selected	Not selected	Not selected	Not selected	Not selected	Not selected	Not selected	Not selected	Not selected	Not satisfied at all	Strongly disagree	No	No	No	No	Yes	No	Positive	Agree	Agree	Strongly agree	Strongly agree	Agree	Neutral	Strongly agree	Agree	Neutral	Strongly agree	Positive	Strongly agree	Agree	Strongly agree	Neutral	Strongly agree
Urban	Female	Pharmacist	Middle income	Bachelor degree	Entrepreneurial company or industry	Healthcare	Private	Proficient	High	Yes	Less than 1 year	Familiar	Very familiar	Familiar	Selected	Not selected	Not selected	Not selected	Not selected	Not selected	Not selected	Not selected	Not selected	Not selected	Neutral	Disagree	No	Yes	No	No	Yes	No	Neutral	Strongly agree	Strongly agree	Agree	Strongly agree	Strongly agree	Agree	Agree	Agree	Agree	Agree	Positive	Agree	Agree	Strongly agree	Agree	Strongly agree
Urban	Female	Allied health professional (laboratories, physical therapy, nutrition, etc.)	Lower income	Bachelor degree	Student or Internship/trainee	Healthcare	Public (governmental)	Proficient	Neutral	No	Less than 1 year	Familiar	Familiar	Familiar	Selected	Not selected	Selected	Selected	Selected	Selected	Selected	Not selected	Not selected	Not selected	Neutral	Neutral	No	No	No	Yes	Yes	Yes	Very negative	Agree	Strongly agree	Strongly agree	Agree	Strongly agree	Strongly disagree	Strongly agree	Strongly agree	Strongly agree	Strongly agree	Negative	Strongly agree	Strongly agree	Strongly agree	Strongly agree	Strongly agree
Urban	Male	Pharmacist	Middle income	Doctor of Philosophy (PhD)	Academic or research institution	Healthcare	Private	Fluent	High	No	More than 10 years	Familiar	Familiar	Very familiar	Selected	Not selected	Selected	Not selected	Not selected	Not selected	Not selected	Not selected	Not selected	Not selected	Satisfied	Neutral	Yes	Yes	No	Yes	Yes	No	Very positive	Strongly agree	Agree	Neutral	Agree	Strongly agree	Strongly disagree	Disagree	Agree	Agree	Strongly agree	Neutral	Strongly agree	Neutral	Strongly agree	Neutral	Strongly agree
Urban	Female	Pharmacist	Middle income	Bachelor degree	Entrepreneurial company or industry	Healthcare	Private	Fluent	Very high	No	None/ Not applicable	Very familiar	Very familiar	Familiar	Not selected	Not selected	Selected	Not selected	Not selected	Selected	Selected	Selected	Not selected	Not selected	Neutral	Neutral	Yes	No	No	No	Yes	No	Positive	Strongly agree	Strongly agree	Agree	Neutral	Disagree	Neutral	Neutral	Agree	Agree	Agree	Positive	Agree	Disagree	Agree	Disagree	Neutral
Urban	Female	Physician	Upper income	Doctor of Philosophy (PhD)	Hospital or clinic	Healthcare	Public (governmental)	Proficient	High	No	More than 10 years	Familiar	Familiar	Familiar	Selected	Selected	Selected	Selected	Selected	Not selected	Selected	Selected	Not selected	Not selected	Satisfied	Agree	Yes	Yes	No	No	Yes	No	Positive	Agree	Agree	Agree	Agree	Strongly agree	Disagree	Agree	Agree	Strongly agree	Agree	Neutral	Strongly agree	Agree	Agree	Strongly agree	Agree
Urban	Female	Medical Researcher /Academic	Upper income	Master degree	Academic or research institution	Academic	Private	Proficient	High	No	More than 10 years	Not familiar	Not familiar	Not familiar	Selected	Not selected	Not selected	Not selected	Not selected	Not selected	Not selected	Not selected	Not selected	Not selected	Not satisfied	Disagree	No	No	No	No	Yes	No	Positive	Agree	Agree	Neutral	Neutral	Disagree	Disagree	Neutral	Neutral	Agree	Agree	Negative	Strongly agree	Agree	Agree	Disagree	Agree
Rural	Male	Medical Researcher /Academic	Upper income	Doctor of Philosophy (PhD)	Academic or research institution	Academic	Private	Proficient	High	No	More than 10 years	Not familiar	Not familiar	Not familiar	Selected	Not selected	Not selected	Not selected	Not selected	Not selected	Not selected	Selected	Not selected	Not selected	Not satisfied	Disagree	No	No	No	Yes	No	No	Neutral	Neutral	Neutral	Neutral	Neutral	Neutral	Neutral	Neutral	Neutral	Neutral	Neutral	Negative	Neutral	Neutral	Neutral	Neutral	Neutral
Urban	Male	Medical Researcher /Academic	Upper income	Master degree	Academic or research institution	Academic	Private	Basic	High	No	More than 10 years	Neutral	Familiar	Not familiar	Selected	Not selected	Not selected	Not selected	Not selected	Not selected	Not selected	Selected	Not selected	Not selected	Satisfied	Agree	No	Yes	No	No	Yes	No	Very negative	Strongly disagree	Strongly disagree	Strongly disagree	Strongly disagree	Strongly disagree	Strongly disagree	Strongly disagree	Strongly disagree	Strongly disagree	Strongly disagree	Negative	Strongly disagree	Strongly disagree	Strongly disagree	Strongly disagree	Strongly disagree
Urban	Male	Medical Researcher /Academic	Middle income	Doctor of Philosophy (PhD)	Academic or research institution	Academic	Private	Fluent	Neutral	No	More than 10 years	Neutral	Familiar	Not familiar	Selected	Not selected	Not selected	Selected	Not selected	Not selected	Not selected	Not selected	Not selected	Not selected	Not satisfied	Disagree	No	No	No	No	No	No	Neutral	Agree	Agree	Neutral	Neutral	Disagree	Disagree	Neutral	Neutral	Agree	Agree	Neutral	Agree	Neutral	Agree	Disagree	Agree
Urban	Female	Pharmacist	Middle income	Bachelor degree	Unemployed	Healthcare	Private	Proficient	High	No	None/ Not applicable	Not familiar	Not familiar	Not familiar	Selected	Not selected	Not selected	Selected	Selected	Selected	Not selected	Selected	Selected	Not selected	Not satisfied	Disagree	No	No	No	No	No	No	Neutral	Agree	Agree	Agree	Agree	Agree	Neutral	Agree	Agree	Agree	Agree	Positive	Strongly agree	Agree	Agree	Agree	Neutral
Urban	Male	Pharmacist	Lower income	Master degree	Unemployed	Healthcare	Private	Fluent	High	No	More than 10 years	Neutral	Neutral	Neutral	Selected	Not selected	Selected	Selected	Not selected	Selected	Not selected	Not selected	Not selected	Not selected	Neutral	Neutral	No	Yes	No	Yes	No	No	Positive	Strongly agree	Strongly agree	Agree	Agree	Strongly agree	Agree	Agree	Neutral	Neutral	Agree	Positive	Agree	Agree	Strongly agree	Strongly agree	Strongly agree
Urban	Male	Medical Researcher /Academic	Middle income	Doctor of Philosophy (PhD)	Private business (pharmacy, laboratory, etc.)	Academic	Private	Fluent	Very high	Yes	More than 10 years	Very familiar	Very familiar	Very familiar	Not selected	Selected	Selected	Not selected	Selected	Selected	Selected	Selected	Selected	Not selected	Very satisfied	Strongly agree	Yes	Yes	Yes	Yes	Yes	Yes	Positive	Strongly agree	Strongly agree	Strongly agree	Strongly agree	Strongly agree	Strongly agree	Strongly agree	Strongly agree	Strongly agree	Strongly agree	Positive	Agree	Agree	Agree	Agree	Agree
Urban	Male	Pharmacist	Middle income	Bachelor degree	Private business (pharmacy, laboratory, etc.)	Healthcare	Private	Fluent	Neutral	No	None/ Not applicable	Not familiar	Not familiar	Neutral	Selected	Selected	Not selected	Not selected	Not selected	Not selected	Not selected	Not selected	Not selected	Not selected	Neutral	Neutral	Yes	No	No	No	No	No	Positive	Neutral	Disagree	Neutral	Disagree	Disagree	Neutral	Neutral	Neutral	Disagree	Neutral	Neutral	Disagree	Strongly disagree	Neutral	Strongly disagree	Strongly disagree
Urban	Male	Physician	Middle income	Bachelor degree	Non-governmental organization (NGO)	Healthcare	Public (governmental)	Fluent	Very high	No	1-5 years	Familiar	Familiar	Neutral	Selected	Selected	Not selected	Not selected	Selected	Selected	Not selected	Selected	Not selected	Not selected	Neutral	Neutral	Yes	No	No	No	Yes	Yes	Positive	Neutral	Agree	Neutral	Neutral	Disagree	Neutral	Agree	Agree	Agree	Agree	Neutral	Agree	Neutral	Agree	Agree	Agree
Urban	Female	Physician	Lower income	Bachelor degree	Unemployed	Healthcare	Private	Proficient	Neutral	No	None/ Not applicable	Not familiar at all	Not familiar at all	Not familiar at all	Not selected	Selected	Selected	Not selected	Not selected	Not selected	Not selected	Not selected	Not selected	Not selected	Neutral	Neutral	No	Yes	No	No	Yes	No	Neutral	Agree	Agree	Agree	Agree	Disagree	Neutral	Neutral	Neutral	Agree	Neutral	Neutral	Agree	Neutral	Agree	Agree	Agree
Urban	Female	Medical Researcher /Academic	Middle income	Master degree	Academic or research institution	Academic	Private	Proficient	High	No	1-5 years	Neutral	Familiar	Neutral	Not selected	Not selected	Not selected	Selected	Selected	Not selected	Not selected	Selected	Not selected	Not selected	Neutral	Neutral	No	No	No	No	Yes	No	Positive	Agree	Agree	Agree	Agree	Disagree	Strongly disagree	Agree	Agree	Agree	Agree	Neutral	Agree	Agree	Agree	Agree	Neutral
Urban	Female	Medical Researcher /Academic	Middle income	Bachelor degree	Unemployed	Academic	Public (governmental)	Fluent	Very high	Yes	Less than 1 year	Neutral	Neutral	Neutral	Not selected	Not selected	Not selected	Not selected	Selected	Not selected	Not selected	Not selected	Not selected	Not selected	Not satisfied	Disagree	Yes	No	Yes	No	Yes	Yes	Positive	Neutral	Neutral	Neutral	Neutral	Neutral	Neutral	Neutral	Neutral	Neutral	Neutral	Positive	Neutral	Neutral	Disagree	Neutral	Disagree
Urban	Female	Medical Researcher /Academic	Upper income	Doctor of Philosophy (PhD)	Academic or research institution	Academic	Private	Fluent	High	No	6-10 years	Not familiar	Not familiar	Not familiar	Selected	Not selected	Not selected	Not selected	Selected	Not selected	Not selected	Not selected	Not selected	Not selected	Not satisfied at all	Strongly disagree	No	No	No	No	No	No	Neutral	Neutral	Agree	Agree	Agree	Neutral	Disagree	Agree	Disagree	Neutral	Agree	Neutral	Agree	Disagree	Agree	Agree	Agree
Urban	Female	Pharmacist	Lower income	Bachelor degree	Private business (pharmacy, laboratory, etc.)	Healthcare	Private	Proficient	Neutral	Yes	Less than 1 year	Not familiar	Not familiar at all	Not familiar at all	Not selected	Not selected	Not selected	Not selected	Not selected	Not selected	Selected	Not selected	Not selected	Not selected	Not satisfied at all	Neutral	No	No	No	No	Yes	No	Positive	Neutral	Agree	Neutral	Neutral	Neutral	Strongly disagree	Neutral	Neutral	Neutral	Agree	Neutral	Neutral	Disagree	Agree	Disagree	Neutral
Urban	Female	Pharmacist	Middle income	Bachelor degree	Student or Internship/trainee	Healthcare	Private	Proficient	Neutral	No	None/ Not applicable	Not familiar	Not familiar	Not familiar	Not selected	Not selected	Not selected	Not selected	Selected	Not selected	Not selected	Selected	Selected	Selected	Not satisfied	Disagree	No	No	No	No	Yes	No	Neutral	Agree	Neutral	Neutral	Agree	Neutral	Disagree	Neutral	Neutral	Neutral	Neutral	Positive	Neutral	Neutral	Neutral	Agree	Agree
Urban	Male	Pharmacist	Lower income	Bachelor degree	Unemployed	Healthcare	Private	Fluent	High	Yes	Less than 1 year	Very familiar	Familiar	Familiar	Selected	Selected	Selected	Selected	Selected	Selected	Selected	Selected	Selected	Selected	Satisfied	Neutral	No	No	No	No	Yes	No	Very positive	Strongly agree	Strongly agree	Strongly agree	Strongly agree	Neutral	Agree	Agree	Neutral	Agree	Agree	Positive	Strongly agree	Agree	Agree	Agree	Agree
Rural	Male	Pharmacist	Upper income	Bachelor degree	Hospital or clinic	Healthcare	Public (governmental)	Proficient	High	No	Less than 1 year	Familiar	Familiar	Neutral	Selected	Selected	Selected	Selected	Not selected	Not selected	Not selected	Selected	Not selected	Not selected	Neutral	Neutral	No	Yes	No	No	Yes	Yes	Positive	Strongly agree	Strongly agree	Strongly agree	Neutral	Neutral	Strongly disagree	Strongly agree	Neutral	Agree	Agree	Neutral	Strongly agree	Disagree	Agree	Agree	Agree
Urban	Female	Medical Researcher /Academic	Middle income	Bachelor degree	Academic or research institution	Academic	Private	Basic	Neutral	No	6-10 years	Familiar	Familiar	Very familiar	Not selected	Selected	Selected	Not selected	Selected	Not selected	Selected	Selected	Not selected	Not selected	Not satisfied	Disagree	No	Yes	No	No	Yes	No	Positive	Agree	Agree	Agree	Agree	Agree	Neutral	Neutral	Agree	Agree	Agree	Neutral	Agree	Neutral	Agree	Neutral	Neutral
Urban	Male	Physician	Middle income	Bachelor degree	Student or Internship/trainee	Healthcare	Public (governmental)	Fluent	Neutral	No	None/ Not applicable	Not familiar	Not familiar	Not familiar	Selected	Not selected	Not selected	Not selected	Not selected	Not selected	Not selected	Not selected	Not selected	Not selected	Neutral	Neutral	No	Yes	No	No	No	No	Neutral	Neutral	Agree	Neutral	Neutral	Neutral	Disagree	Neutral	Disagree	Agree	Agree	Neutral	Agree	Agree	Strongly agree	Agree	Neutral
Urban	Male	Allied health professional (laboratories, physical therapy, nutrition, etc.)	Middle income	Bachelor degree	Academic or research institution	Healthcare	Private	Proficient	High	Yes	More than 10 years	Familiar	Familiar	Familiar	Selected	Not selected	Not selected	Not selected	Not selected	Not selected	Selected	Selected	Not selected	Selected	Very satisfied	Neutral	No	Yes	Yes	Yes	Yes	No	Positive	Agree	Agree	Agree	Agree	Agree	Agree	Agree	Agree	Agree	Agree	Positive	Agree	Neutral	Agree	Agree	Agree
Urban	Female	Pharmacist	Lower income	Bachelor degree	Unemployed	Healthcare	Private	Fluent	High	No	Less than 1 year	Not familiar	Not familiar	Not familiar	Selected	Not selected	Not selected	Not selected	Not selected	Selected	Selected	Not selected	Not selected	Not selected	Neutral	Neutral	No	No	No	No	No	No	Negative	Disagree	Disagree	Disagree	Strongly agree	Strongly agree	Disagree	Strongly agree	Agree	Neutral	Strongly agree	Neutral	Strongly agree	Strongly agree	Strongly agree	Agree	Agree
Urban	Female	Others	Lower income	Bachelor degree	Academic or research institution	Others	Private	Proficient	Very high	No	1-5 years	Not familiar	Not familiar	Not familiar	Selected	Not selected	Not selected	Selected	Not selected	Selected	Not selected	Selected	Not selected	Not selected	Neutral	Neutral	No	Yes	No	No	Yes	No	Neutral	Agree	Agree	Agree	Agree	Neutral	Disagree	Neutral	Agree	Agree	Agree	Positive	Agree	Agree	Disagree	Agree	Agree
Urban	Female	Nurse	Lower income	Bachelor degree	Hospital or clinic	Healthcare	Private	Proficient	Low	No	None/ Not applicable	Not familiar	Not familiar	Not familiar at all	Selected	Not selected	Not selected	Not selected	Not selected	Not selected	Not selected	Selected	Not selected	Not selected	Not satisfied	Disagree	No	Yes	No	No	Yes	No	Neutral	Neutral	Neutral	Neutral	Neutral	Neutral	Neutral	Neutral	Neutral	Neutral	Neutral	Neutral	Neutral	Neutral	Neutral	Neutral	Neutral
Urban	Male	Pharmacist	Lower income	Bachelor degree	Private business (pharmacy, laboratory, etc.)	Healthcare	Private	Proficient	Neutral	No	None/ Not applicable	Not familiar	Not familiar	Not familiar	Selected	Selected	Not selected	Not selected	Not selected	Not selected	Not selected	Selected	Not selected	Not selected	Not satisfied	Strongly disagree	No	Yes	No	Yes	No	No	Neutral	Agree	Neutral	Neutral	Neutral	Agree	Disagree	Disagree	Neutral	Agree	Neutral	Neutral	Agree	Neutral	Agree	Disagree	Neutral
Rural	Female	Allied health professional (laboratories, physical therapy, nutrition, etc.)	Middle income	Master degree	Unemployed	Healthcare	Public (governmental)	Proficient	High	No	None/ Not applicable	Not familiar	Not familiar	Not familiar	Not selected	Not selected	Not selected	Not selected	Not selected	Not selected	Not selected	Selected	Not selected	Not selected	Not satisfied	Disagree	No	No	No	No	No	No	Neutral	Neutral	Strongly agree	Neutral	Neutral	Neutral	Strongly disagree	Neutral	Neutral	Neutral	Neutral	Neutral	Neutral	Neutral	Neutral	Neutral	Neutral
Urban	Female	Medical Researcher /Academic	Upper income	Doctor of Philosophy (PhD)	Academic or research institution	Academic	Private	Fluent	Very high	No	More than 10 years	Familiar	Familiar	Not familiar	Selected	Not selected	Not selected	Selected	Not selected	Not selected	Not selected	Not selected	Not selected	Not selected	Satisfied	Agree	Yes	Yes	No	Yes	Yes	No	Negative	Disagree	Neutral	Disagree	Strongly disagree	Strongly disagree	Strongly disagree	Disagree	Strongly disagree	Strongly disagree	Strongly disagree	Negative	Disagree	Strongly agree	Disagree	Disagree	Disagree
Urban	Male	Pharmacist	Lower income	Bachelor degree	Private business (pharmacy, laboratory, etc.)	Healthcare	Private	Proficient	Neutral	No	Less than 1 year	Neutral	Neutral	Neutral	Not selected	Not selected	Not selected	Not selected	Selected	Not selected	Selected	Selected	Not selected	Not selected	Not satisfied at all	Strongly disagree	No	No	No	Yes	No	No	Neutral	Agree	Agree	Neutral	Disagree	Agree	Strongly disagree	Agree	Neutral	Agree	Agree	Neutral	Agree	Neutral	Neutral	Agree	Agree
Urban	Female	Allied health professional (laboratories, physical therapy, nutrition, etc.)	Middle income	Master degree	Unemployed	Healthcare	Public (governmental)	Proficient	High	No	6-10 years	Familiar	Neutral	Familiar	Selected	Selected	Not selected	Not selected	Not selected	Not selected	Not selected	Selected	Not selected	Not selected	Not satisfied	Neutral	No	No	No	No	No	No	Neutral	Neutral	Strongly disagree	Neutral	Agree	Agree	Disagree	Neutral	Strongly disagree	Agree	Agree	Positive	Agree	Agree	Agree	Agree	Agree
Urban	Male	Medical Researcher /Academic	Middle income	Doctor of Philosophy (PhD)	Academic or research institution	Academic	Private	Proficient	High	No	More than 10 years	Not familiar	Familiar	Neutral	Selected	Not selected	Not selected	Not selected	Not selected	Not selected	Not selected	Not selected	Not selected	Not selected	Satisfied	Agree	Yes	Yes	No	Yes	Yes	No	Very positive	Strongly agree	Strongly agree	Strongly agree	Strongly agree	Strongly disagree	Strongly disagree	Strongly agree	Strongly agree	Strongly agree	Strongly agree	Very positive	Strongly agree	Strongly disagree	Strongly agree	Strongly disagree	Strongly agree
Urban	Male	Physician	Upper income	Doctor of Philosophy (PhD)	Academic or research institution	Healthcare	Public (governmental)	Proficient	High	No	More than 10 years	Familiar	Familiar	Neutral	Selected	Not selected	Not selected	Not selected	Not selected	Not selected	Not selected	Not selected	Not selected	Not selected	Not satisfied	Strongly disagree	No	No	No	No	Yes	Yes	Neutral	Agree	Agree	Agree	Agree	Neutral	Strongly disagree	Agree	Agree	Agree	Agree	Positive	Agree	Agree	Strongly agree	Disagree	Agree
Urban	Male	Medical Researcher /Academic	Middle income	Doctor of Philosophy (PhD)	Academic or research institution	Academic	Private	Proficient	High	No	More than 10 years	Not familiar	Familiar	Not familiar	Selected	Not selected	Not selected	Not selected	Not selected	Not selected	Not selected	Not selected	Not selected	Not selected	Not satisfied at all	Strongly disagree	No	No	No	No	No	No	Neutral	Agree	Agree	Neutral	Neutral	Disagree	Disagree	Neutral	Neutral	Strongly agree	Strongly agree	Neutral	Strongly agree	Disagree	Agree	Disagree	Strongly agree
Urban	Male	Medical Researcher /Academic	Upper income	Doctor of Philosophy (PhD)	Academic or research institution	Academic	Private	Proficient	High	No	More than 10 years	Not familiar at all	Not familiar at all	Not familiar at all	Selected	Not selected	Not selected	Not selected	Not selected	Not selected	Not selected	Selected	Not selected	Not selected	Not satisfied at all	Strongly disagree	No	No	No	No	No	No	Negative	Strongly disagree	Strongly disagree	Strongly disagree	Strongly disagree	Strongly disagree	Strongly disagree	Strongly disagree	Strongly disagree	Strongly disagree	Strongly disagree	Negative	Strongly disagree	Strongly disagree	Strongly disagree	Strongly disagree	Strongly disagree
Urban	Male	Medical Researcher /Academic	Upper income	Doctor of Philosophy (PhD)	Academic or research institution	Academic	Private	Proficient	High	No	More than 10 years	Not familiar at all	Not familiar at all	Not familiar at all	Selected	Not selected	Not selected	Selected	Not selected	Not selected	Not selected	Selected	Not selected	Not selected	Not satisfied at all	Strongly disagree	No	No	No	No	Yes	No	Negative	Disagree	Disagree	Disagree	Disagree	Disagree	Disagree	Disagree	Disagree	Disagree	Disagree	Negative	Disagree	Disagree	Disagree	Disagree	Disagree
Urban	Male	Medical Researcher /Academic	Upper income	Doctor of Philosophy (PhD)	Academic or research institution	Academic	Private	Proficient	Neutral	No	More than 10 years	Not familiar at all	Not familiar at all	Not familiar at all	Not selected	Not selected	Not selected	Not selected	Not selected	Not selected	Not selected	Selected	Not selected	Not selected	Not satisfied at all	Strongly disagree	No	Yes	No	No	Yes	No	Neutral	Disagree	Disagree	Disagree	Disagree	Agree	Disagree	Disagree	Disagree	Disagree	Disagree	Neutral	Disagree	Disagree	Disagree	Disagree	Disagree
Urban	Female	Physician	Lower income	Bachelor degree	Hospital or clinic	Healthcare	Public (governmental)	Fluent	Very high	No	None/ Not applicable	Not familiar at all	Not familiar	Not familiar	Selected	Selected	Not selected	Not selected	Not selected	Not selected	Not selected	Selected	Not selected	Selected	Not satisfied	Strongly disagree	Yes	No	Yes	No	Yes	Yes	Negative	Disagree	Neutral	Disagree	Agree	Disagree	Agree	Neutral	Disagree	Agree	Disagree	Negative	Neutral	Disagree	Agree	Agree	Agree
Urban	Female	Nurse	Middle income	Bachelor degree	Hospital or clinic	Healthcare	Public (governmental)	Proficient	Neutral	No	None/ Not applicable	Neutral	Familiar	Not familiar	Not selected	Not selected	Not selected	Not selected	Not selected	Not selected	Not selected	Selected	Not selected	Not selected	Not satisfied at all	Strongly disagree	No	No	No	No	Yes	No	Negative	Agree	Agree	Agree	Agree	Agree	Disagree	Agree	Agree	Agree	Agree	Positive	Agree	Neutral	Agree	Neutral	Agree
Rural	Female	Nurse	Middle income	Bachelor degree	Hospital or clinic	Healthcare	Public (governmental)	Basic	Neutral	No	Less than 1 year	Not familiar	Not familiar	Not familiar	Selected	Selected	Not selected	Not selected	Selected	Not selected	Not selected	Selected	Not selected	Not selected	Neutral	Neutral	No	No	No	No	Yes	No	Neutral	Agree	Agree	Agree	Agree	Agree	Neutral	Neutral	Neutral	Neutral	Neutral	Neutral	Neutral	Neutral	Neutral	Neutral	Agree
Urban	Female	Pharmacist	Middle income	Bachelor degree	Non-governmental organization (NGO)	Healthcare	Private	Proficient	Neutral	No	None/ Not applicable	Familiar	Neutral	Familiar	Selected	Not selected	Selected	Not selected	Not selected	Not selected	Selected	Selected	Not selected	Not selected	Not satisfied	Neutral	No	Yes	No	Yes	Yes	No	Positive	Agree	Neutral	Strongly agree	Agree	Agree	Disagree	Agree	Neutral	Agree	Strongly agree	Neutral	Disagree	Disagree	Agree	Disagree	Agree
Urban	Male	Nurse	Middle income	Master degree	Hospital or clinic	Healthcare	Private	Proficient	High	Yes	1-5 years	Familiar	Familiar	Neutral	Not selected	Not selected	Not selected	Not selected	Not selected	Not selected	Not selected	Selected	Not selected	Not selected	Neutral	Neutral	Yes	No	No	No	Yes	Yes	Negative	Strongly agree	Strongly agree	Strongly agree	Strongly agree	Agree	Disagree	Neutral	Agree	Strongly agree	Strongly agree	Neutral	Agree	Neutral	Strongly agree	Strongly agree	Agree
Urban	Female	Pharmacist	Middle income	Master degree	Hospital or clinic	Healthcare	Public (governmental)	Fluent	Very high	No	1-5 years	Familiar	Familiar	Neutral	Selected	Selected	Selected	Not selected	Not selected	Not selected	Selected	Not selected	Not selected	Not selected	Satisfied	Neutral	Yes	Yes	No	No	Yes	Yes	Positive	Strongly agree	Agree	Agree	Strongly agree	Strongly agree	Agree	Strongly agree	Neutral	Strongly agree	Strongly agree	Neutral	Agree	Neutral	Strongly agree	Disagree	Agree
Urban	Female	Pharmacist	Lower income	Bachelor degree	Unemployed	Healthcare	Public (governmental)	Fluent	Very high	Yes	Less than 1 year	Familiar	Familiar	Familiar	Selected	Selected	Selected	Not selected	Not selected	Selected	Not selected	Selected	Not selected	Not selected	Satisfied	Agree	No	No	No	No	No	No	Neutral	Agree	Agree	Agree	Agree	Agree	Agree	Agree	Agree	Agree	Agree	Positive	Agree	Agree	Agree	Agree	Agree
Urban	Female	Medical Researcher /Academic	Middle income	Master degree	Hospital or clinic	Academic	Public (governmental)	Basic	Neutral	No	1-5 years	Not familiar	Not familiar	Neutral	Selected	Selected	Not selected	Not selected	Not selected	Selected	Not selected	Selected	Not selected	Not selected	Neutral	Disagree	No	No	No	No	No	No	Positive	Neutral	Disagree	Disagree	Disagree	Disagree	Disagree	Disagree	Disagree	Disagree	Disagree	Positive	Disagree	Disagree	Neutral	Neutral	Neutral
Urban	Male	Pharmacist	Lower income	Bachelor degree	Hospital or clinic	Healthcare	Private	Fluent	Very high	No	None/ Not applicable	Not familiar	Not familiar	Not familiar	Not selected	Selected	Selected	Selected	Not selected	Not selected	Not selected	Selected	Not selected	Not selected	Neutral	Neutral	Yes	Yes	No	Yes	No	Yes	Positive	Neutral	Neutral	Neutral	Neutral	Neutral	Neutral	Neutral	Neutral	Neutral	Neutral	Neutral	Disagree	Neutral	Neutral	Neutral	Neutral
Urban	Male	Allied health professional (laboratories, physical therapy, nutrition, etc.)	Middle income	Bachelor degree	Unemployed	Healthcare	Public (governmental)	Proficient	High	No	None/ Not applicable	Not familiar	Not familiar	Neutral	Selected	Not selected	Not selected	Not selected	Not selected	Not selected	Not selected	Selected	Not selected	Not selected	Not satisfied at all	Neutral	No	No	No	No	No	No	Neutral	Agree	Strongly agree	Agree	Neutral	Agree	Strongly disagree	Neutral	Neutral	Neutral	Strongly agree	Neutral	Strongly agree	Neutral	Strongly agree	Agree	Neutral
Urban	Male	Pharmacist	Middle income	Bachelor degree	Student or Internship/trainee	Healthcare	Public (governmental)	Basic	High	No	1-5 years	Familiar	Not familiar	Not familiar	Not selected	Not selected	Selected	Selected	Not selected	Not selected	Not selected	Not selected	Not selected	Not selected	Neutral	Neutral	Yes	No	No	Yes	Yes	Yes	Positive	Neutral	Neutral	Neutral	Neutral	Strongly agree	Neutral	Disagree	Agree	Disagree	Disagree	Positive	Neutral	Agree	Agree	Neutral	Neutral
Urban	Female	Nurse	Middle income	Bachelor degree	Hospital or clinic	Healthcare	Public (governmental)	Proficient	Neutral	No	None/ Not applicable	Not familiar	Not familiar	Not familiar	Selected	Not selected	Not selected	Not selected	Not selected	Not selected	Not selected	Not selected	Not selected	Not selected	Not satisfied at all	Strongly disagree	No	No	No	No	Yes	No	Neutral	Strongly agree	Strongly agree	Agree	Strongly agree	Strongly agree	Neutral	Agree	Agree	Strongly agree	Strongly agree	Negative	Strongly agree	Agree	Strongly agree	Agree	Strongly agree
Urban	Female	Physician	Middle income	Bachelor degree	Student or Internship/trainee	Healthcare	Private	Basic	High	Yes	None/ Not applicable	Neutral	Familiar	Familiar	Selected	Selected	Selected	Not selected	Not selected	Selected	Selected	Selected	Not selected	Selected	Very satisfied	Strongly agree	Yes	Yes	No	Yes	Yes	No	Positive	Agree	Agree	Agree	Agree	Neutral	Neutral	Agree	Neutral	Agree	Strongly agree	Neutral	Agree	Neutral	Agree	Agree	Neutral
Rural	Female	Physician	Lower income	Bachelor degree	Student or Internship/trainee	Healthcare	Public (governmental)	Proficient	High	No	Less than 1 year	Not familiar at all	Not familiar at all	Not familiar at all	Selected	Selected	Selected	Selected	Selected	Selected	Selected	Selected	Selected	Selected	Not satisfied	Neutral	Yes	No	No	Yes	Yes	No	Positive	Disagree	Agree	Agree	Agree	Agree	Agree	Agree	Agree	Agree	Agree	Positive	Disagree	Disagree	Disagree	Disagree	Neutral
Urban	Female	Nurse	Middle income	Bachelor degree	Hospital or clinic	Healthcare	Public (governmental)	Proficient	Neutral	Yes	1-5 years	Neutral	Neutral	Neutral	Not selected	Not selected	Not selected	Not selected	Not selected	Not selected	Not selected	Selected	Not selected	Not selected	Not satisfied	Neutral	Yes	Yes	No	No	Yes	No	Positive	Neutral	Neutral	Strongly disagree	Strongly disagree	Strongly disagree	Neutral	Strongly disagree	Strongly disagree	Strongly disagree	Strongly disagree	Very positive	Neutral	Neutral	Neutral	Neutral	Neutral
Urban	Male	Pharmacist	Lower income	Bachelor degree	Unemployed	Healthcare	Private	Fluent	Very high	No	None/ Not applicable	Not familiar	Not familiar at all	Not familiar	Not selected	Selected	Selected	Not selected	Not selected	Not selected	Not selected	Selected	Not selected	Not selected	Neutral	Neutral	No	Yes	No	Yes	Yes	No	Positive	Strongly disagree	Disagree	Disagree	Strongly disagree	Neutral	Disagree	Disagree	Neutral	Disagree	Strongly disagree	Positive	Disagree	Neutral	Disagree	Disagree	Disagree
Urban	Male	Pharmacist	Lower income	Master degree	Private business (pharmacy, laboratory, etc.)	Healthcare	Private	Fluent	High	No	1-5 years	Neutral	Not familiar	Neutral	Not selected	Not selected	Not selected	Not selected	Not selected	Not selected	Selected	Selected	Not selected	Not selected	Not satisfied at all	Strongly agree	No	No	No	Yes	Yes	Yes	Neutral	Agree	Agree	Agree	Agree	Neutral	Strongly disagree	Neutral	Disagree	Neutral	Agree	Negative	Strongly agree	Strongly agree	Strongly agree	Strongly agree	Strongly agree
Rural	Female	Medical Researcher /Academic	Middle income	Master degree	Student or Internship/trainee	Academic	Public (governmental)	Basic	Very high	No	1-5 years	Familiar	Familiar	Familiar	Selected	Selected	Selected	Selected	Selected	Selected	Selected	Selected	Selected	Not selected	Very satisfied	Strongly agree	Yes	No	No	Yes	Yes	Yes	Very positive	Strongly agree	Strongly agree	Strongly agree	Strongly agree	Strongly agree	Strongly agree	Strongly agree	Strongly agree	Strongly agree	Strongly agree	Very positive	Strongly agree	Strongly disagree	Strongly agree	Strongly disagree	Strongly agree
Urban	Male	Allied health professional (laboratories, physical therapy, nutrition, etc.)	Upper income	Master degree	Government agency	Healthcare	Private	Proficient	Low	Yes	Less than 1 year	Neutral	Neutral	Not familiar	Not selected	Not selected	Selected	Not selected	Not selected	Selected	Not selected	Not selected	Not selected	Not selected	Very satisfied	Strongly agree	Yes	No	Yes	Yes	Yes	No	Positive	Disagree	Disagree	Disagree	Agree	Agree	Agree	Strongly disagree	Agree	Strongly disagree	Agree	Very positive	Strongly agree	Strongly agree	Strongly agree	Strongly agree	Strongly agree
Urban	Male	Allied health professional (laboratories, physical therapy, nutrition, etc.)	Middle income	Bachelor degree	Hospital or clinic	Healthcare	Public (governmental)	Fluent	Neutral	No	Less than 1 year	Familiar	Not familiar	Familiar	Selected	Not selected	Not selected	Not selected	Not selected	Not selected	Not selected	Selected	Not selected	Not selected	Neutral	Neutral	No	No	No	Yes	Yes	Yes	Neutral	Strongly agree	Neutral	Agree	Agree	Disagree	Neutral	Agree	Neutral	Neutral	Neutral	Positive	Disagree	Agree	Strongly disagree	Neutral	Neutral
Urban	Female	Pharmacist	Middle income	Bachelor degree	Unemployed	Healthcare	Private	Basic	High	No	None/ Not applicable	Familiar	Familiar	Familiar	Selected	Selected	Selected	Not selected	Not selected	Not selected	Not selected	Selected	Selected	Selected	Neutral	Neutral	No	Yes	No	No	No	No	Neutral	Agree	Agree	Agree	Agree	Agree	Agree	Agree	Agree	Agree	Agree	Neutral	Neutral	Neutral	Neutral	Neutral	Neutral
Urban	Female	Nurse	Middle income	Bachelor degree	Student or Internship/trainee	Healthcare	Public (governmental)	Proficient	Neutral	No	None/ Not applicable	Familiar	Familiar	Familiar	Selected	Selected	Not selected	Selected	Not selected	Selected	Selected	Selected	Not selected	Not selected	Not satisfied	Agree	Yes	Yes	No	No	Yes	Yes	Positive	Strongly agree	Agree	Strongly agree	Agree	Agree	Disagree	Agree	Agree	Agree	Agree	Neutral	Strongly agree	Disagree	Strongly agree	Agree	Agree
Urban	Female	Nurse	Middle income	Bachelor degree	Government agency	Healthcare	Public (governmental)	Proficient	Neutral	No	Less than 1 year	Not familiar	Not familiar	Not familiar at all	Not selected	Selected	Not selected	Not selected	Not selected	Not selected	Not selected	Not selected	Not selected	Not selected	Neutral	Disagree	Yes	No	Yes	No	Yes	No	Neutral	Strongly disagree	Disagree	Disagree	Disagree	Neutral	Disagree	Neutral	Disagree	Disagree	Disagree	Neutral	Disagree	Neutral	Disagree	Disagree	Agree
Urban	Male	Pharmacist	Lower income	Bachelor degree	Student or Internship/trainee	Healthcare	Private	Basic	Neutral	No	None/ Not applicable	Not familiar	Neutral	Neutral	Not selected	Selected	Not selected	Not selected	Not selected	Not selected	Selected	Not selected	Not selected	Not selected	Neutral	Disagree	No	No	No	No	No	No	Negative	Strongly agree	Strongly agree	Strongly agree	Strongly agree	Strongly agree	Strongly agree	Agree	Agree	Agree	Agree	Neutral	Strongly agree	Agree	Agree	Agree	Agree
Urban	Female	Medical Researcher /Academic	Middle income	Master degree	Student or Internship/trainee	Academic	Private	Basic	Neutral	No	None/ Not applicable	Not familiar	Not familiar	Not familiar	Not selected	Not selected	Selected	Not selected	Not selected	Not selected	Not selected	Not selected	Not selected	Not selected	Not satisfied at all	Strongly disagree	No	No	No	No	No	No	Neutral	Agree	Agree	Agree	Neutral	Neutral	Strongly disagree	Neutral	Neutral	Neutral	Disagree	Positive	Neutral	Neutral	Neutral	Neutral	Agree
Urban	Female	Nurse	Middle income	Bachelor degree	Hospital or clinic	Healthcare	Public (governmental)	Proficient	Neutral	No	None/ Not applicable	Not familiar at all	Not familiar at all	Not familiar	Selected	Not selected	Not selected	Not selected	Selected	Not selected	Not selected	Not selected	Not selected	Not selected	Very satisfied	Strongly disagree	No	No	No	Yes	No	No	Neutral	Disagree	Disagree	Strongly disagree	Disagree	Strongly disagree	Strongly disagree	Disagree	Disagree	Disagree	Strongly disagree	Neutral	Disagree	Strongly disagree	Disagree	Strongly disagree	Disagree
Urban	Female	Nurse	Middle income	Master degree	Academic or research institution	Healthcare	Public (governmental)	Proficient	High	No	1-5 years	Familiar	Familiar	Familiar	Not selected	Not selected	Not selected	Selected	Not selected	Selected	Selected	Selected	Not selected	Not selected	Not satisfied at all	Disagree	No	No	No	No	No	Yes	Negative	Agree	Agree	Agree	Agree	Agree	Disagree	Agree	Agree	Agree	Agree	Positive	Agree	Agree	Agree	Agree	Agree
Rural	Female	Technology developer /IT professional	Middle income	Bachelor degree	Unemployed	Others	Private	Basic	Very low	No	None/ Not applicable	Neutral	Not familiar	Not familiar at all	Selected	Not selected	Not selected	Not selected	Not selected	Not selected	Not selected	Not selected	Not selected	Not selected	Not satisfied	Neutral	No	Yes	No	No	No	Yes	Neutral	Neutral	Agree	Agree	Agree	Agree	Agree	Disagree	Neutral	Disagree	Disagree	Neutral	Agree	Agree	Disagree	Agree	Disagree
Urban	Female	Nurse	Lower income	Bachelor degree	Hospital or clinic	Healthcare	Public (governmental)	Basic	Low	No	None/ Not applicable	Not familiar at all	Not familiar at all	Not familiar at all	Selected	Selected	Not selected	Not selected	Not selected	Not selected	Not selected	Not selected	Not selected	Not selected	Not satisfied at all	Agree	No	No	No	No	Yes	No	Negative	Strongly agree	Strongly agree	Neutral	Strongly agree	Agree	Disagree	Neutral	Neutral	Disagree	Neutral	Negative	Neutral	Neutral	Strongly agree	Agree	Neutral
Urban	Female	Nurse	Middle income	Master degree	Hospital or clinic	Healthcare	Public (governmental)	Proficient	High	Yes	1-5 years	Neutral	Familiar	Familiar	Selected	Not selected	Not selected	Selected	Not selected	Selected	Selected	Selected	Not selected	Not selected	Neutral	Neutral	Yes	Yes	No	Yes	Yes	No	Positive	Strongly agree	Strongly agree	Agree	Agree	Agree	Agree	Neutral	Neutral	Agree	Neutral	Neutral	Agree	Neutral	Strongly agree	Neutral	Agree
Rural	Female	Medical Researcher /Academic	Upper income	Master degree	Academic or research institution	Academic	Public (governmental)	Proficient	Low	No	1-5 years	Not familiar at all	Not familiar at all	Not familiar at all	Not selected	Not selected	Not selected	Not selected	Selected	Not selected	Not selected	Not selected	Not selected	Not selected	Not satisfied at all	Strongly disagree	No	No	No	No	No	No	Negative	Agree	Disagree	Agree	Disagree	Agree	Strongly disagree	Strongly disagree	Strongly disagree	Strongly disagree	Strongly disagree	Positive	Agree	Agree	Agree	Agree	Agree
Urban	Female	Allied health professional (laboratories, physical therapy, nutrition, etc.)	Middle income	Bachelor degree	Student or Internship/trainee	Healthcare	Public (governmental)	Basic	Neutral	No	None/ Not applicable	Familiar	Familiar	Familiar	Selected	Selected	Selected	Not selected	Not selected	Selected	Selected	Selected	Not selected	Not selected	Neutral	Neutral	No	Yes	No	Yes	Yes	No	Neutral	Neutral	Disagree	Agree	Neutral	Agree	Strongly disagree	Agree	Agree	Agree	Neutral	Positive	Agree	Disagree	Strongly agree	Neutral	Disagree
Urban	Female	Allied health professional (laboratories, physical therapy, nutrition, etc.)	Middle income	Bachelor degree	Student or Internship/trainee	Healthcare	Public (governmental)	Basic	High	No	None/ Not applicable	Familiar	Familiar	Familiar	Selected	Selected	Selected	Not selected	Not selected	Selected	Selected	Selected	Not selected	Not selected	Satisfied	Agree	No	Yes	No	Yes	Yes	Yes	Positive	Strongly agree	Strongly agree	Strongly agree	Agree	Strongly agree	Neutral	Agree	Neutral	Neutral	Agree	Positive	Neutral	Neutral	Strongly agree	Strongly agree	Agree
Urban	Female	Medical Researcher /Academic	Middle income	Master degree	Student or Internship/trainee	Academic	Public (governmental)	Fluent	Very high	No	1-5 years	Familiar	Not familiar	Not familiar	Selected	Selected	Selected	Selected	Selected	Selected	Selected	Selected	Selected	Not selected	Satisfied	Agree	No	Yes	No	Yes	Yes	No	Positive	Agree	Agree	Agree	Neutral	Agree	Agree	Agree	Neutral	Agree	Neutral	Positive	Strongly agree	Neutral	Strongly agree	Disagree	Agree
Urban	Female	Nurse	Middle income	Bachelor degree	Hospital or clinic	Healthcare	Public (governmental)	Proficient	High	No	None/ Not applicable	Not familiar	Not familiar	Neutral	Selected	Not selected	Not selected	Not selected	Not selected	Not selected	Not selected	Not selected	Not selected	Not selected	Not satisfied	Disagree	No	Yes	No	No	Yes	No	Negative	Strongly agree	Strongly agree	Strongly agree	Strongly agree	Strongly agree	Disagree	Strongly agree	Agree	Agree	Agree	Neutral	Neutral	Strongly agree	Strongly agree	Strongly agree	Strongly agree
Urban	Male	Pharmacist	Lower income	Bachelor degree	Student or Internship/trainee	Healthcare	Private	Fluent	Neutral	No	None/ Not applicable	Not familiar at all	Not familiar	Neutral	Selected	Not selected	Not selected	Not selected	Not selected	Not selected	Not selected	Selected	Not selected	Not selected	Not satisfied	Disagree	No	No	No	No	Yes	No	Neutral	Neutral	Neutral	Neutral	Neutral	Neutral	Neutral	Neutral	Neutral	Neutral	Neutral	Neutral	Neutral	Neutral	Neutral	Neutral	Neutral
Urban	Male	Medical Researcher /Academic	Middle income	Doctor of Philosophy (PhD)	Academic or research institution	Academic	Private	Proficient	High	No	More than 10 years	Not familiar	Not familiar	Not familiar	Selected	Not selected	Not selected	Not selected	Not selected	Selected	Not selected	Selected	Not selected	Not selected	Not satisfied	Disagree	No	No	No	No	No	No	Positive	Agree	Agree	Neutral	Neutral	Disagree	Disagree	Neutral	Neutral	Strongly agree	Strongly agree	Positive	Neutral	Disagree	Agree	Strongly disagree	Agree
Urban	Female	Others	Middle income	Master degree	Non-governmental organization (NGO)	Others	Private	Basic	Neutral	No	1-5 years	Familiar	Neutral	Neutral	Selected	Not selected	Not selected	Not selected	Not selected	Not selected	Not selected	Selected	Not selected	Not selected	Not satisfied at all	Strongly disagree	No	No	No	No	Yes	No	Very negative	Disagree	Disagree	Disagree	Disagree	Disagree	Strongly disagree	Neutral	Neutral	Neutral	Agree	Positive	Agree	Disagree	Strongly agree	Neutral	Agree
Urban	Male	Nurse	Middle income	Bachelor degree	Hospital or clinic	Healthcare	Private	Proficient	Low	No	None/ Not applicable	Not familiar	Familiar	Neutral	Selected	Not selected	Not selected	Not selected	Not selected	Not selected	Not selected	Selected	Not selected	Not selected	Not satisfied at all	Disagree	No	No	No	No	Yes	No	Negative	Agree	Agree	Agree	Neutral	Neutral	Strongly disagree	Neutral	Agree	Agree	Neutral	Negative	Agree	Neutral	Agree	Neutral	Agree
Urban	Male	Pharmacist	Middle income	Bachelor degree	Student or Internship/trainee	Healthcare	Private	Basic	High	No	None/ Not applicable	Not familiar	Not familiar	Not familiar	Not selected	Not selected	Selected	Not selected	Not selected	Not selected	Not selected	Not selected	Not selected	Not selected	Neutral	Neutral	No	No	No	No	No	No	Positive	Agree	Agree	Agree	Agree	Agree	Agree	Agree	Agree	Agree	Agree	Positive	Agree	Agree	Agree	Agree	Agree
Urban	Male	Pharmacist	Upper income	Bachelor degree	Private business (pharmacy, laboratory, etc.)	Healthcare	Public (governmental)	Fluent	Low	No	Less than 1 year	Not familiar	Not familiar	Not familiar at all	Not selected	Not selected	Not selected	Not selected	Not selected	Selected	Not selected	Selected	Not selected	Not selected	Not satisfied at all	Disagree	No	Yes	No	Yes	Yes	No	Neutral	Agree	Agree	Strongly agree	Neutral	Neutral	Disagree	Strongly agree	Strongly agree	Agree	Neutral	Positive	Agree	Disagree	Agree	Neutral	Agree
Urban	Male	Medical Researcher /Academic	Middle income	Doctor of Philosophy (PhD)	Academic or research institution	Academic	Public (governmental)	Fluent	Low	No	6-10 years	Familiar	Familiar	Familiar	Selected	Not selected	Not selected	Not selected	Not selected	Selected	Not selected	Not selected	Not selected	Not selected	Neutral	Disagree	Yes	No	Yes	Yes	No	Yes	Positive	Strongly agree	Agree	Strongly agree	Neutral	Neutral	Disagree	Strongly agree	Strongly agree	Agree	Neutral	Positive	Agree	Strongly disagree	Strongly agree	Disagree	Strongly agree
Urban	Female	Nurse	Middle income	Bachelor degree	Hospital or clinic	Healthcare	Private	Proficient	Very low	No	None/ Not applicable	Not familiar	Not familiar	Not familiar	Selected	Not selected	Not selected	Not selected	Not selected	Not selected	Not selected	Not selected	Not selected	Not selected	Not satisfied at all	Strongly disagree	No	Yes	No	No	No	No	Very negative	Strongly agree	Agree	Strongly agree	Neutral	Agree	Strongly disagree	Neutral	Agree	Agree	Agree	Neutral	Strongly agree	Neutral	Strongly agree	Disagree	Strongly disagree
Urban	Female	Allied health professional (laboratories, physical therapy, nutrition, etc.)	Middle income	Bachelor degree	Hospital or clinic	Healthcare	Public (governmental)	Fluent	High	No	None/ Not applicable	Neutral	Neutral	Neutral	Selected	Selected	Not selected	Not selected	Not selected	Not selected	Not selected	Not selected	Not selected	Not selected	Neutral	Neutral	No	No	No	No	Yes	No	Positive	Agree	Agree	Agree	Agree	Agree	Disagree	Agree	Agree	Agree	Agree	Positive	Agree	Neutral	Agree	Agree	Agree
Urban	Female	Pharmacist	Lower income	Bachelor degree	Student or Internship/trainee	Healthcare	Public (governmental)	Proficient	High	No	None/ Not applicable	Familiar	Familiar	Familiar	Selected	Selected	Not selected	Not selected	Selected	Selected	Selected	Selected	Not selected	Not selected	Neutral	Neutral	Yes	Yes	No	No	Yes	No	Neutral	Agree	Agree	Agree	Agree	Agree	Neutral	Agree	Agree	Agree	Agree	Neutral	Agree	Neutral	Agree	Neutral	Agree
Urban	Female	Pharmacist	Middle income	Bachelor degree	Hospital or clinic	Healthcare	Public (governmental)	Proficient	Neutral	No	Less than 1 year	Not familiar at all	Neutral	Neutral	Not selected	Not selected	Not selected	Not selected	Not selected	Not selected	Not selected	Selected	Not selected	Not selected	Very satisfied	Strongly agree	Yes	No	No	Yes	Yes	Yes	Very positive	Agree	Agree	Agree	Agree	Agree	Agree	Agree	Agree	Agree	Agree	Positive	Neutral	Agree	Agree	Agree	Agree
Urban	Male	Physician	Lower income	Bachelor degree	Hospital or clinic	Healthcare	Public (governmental)	Proficient	Very high	No	1-5 years	Neutral	Neutral	Familiar	Selected	Selected	Selected	Selected	Selected	Not selected	Not selected	Not selected	Selected	Selected	Not satisfied at all	Strongly disagree	Yes	Yes	No	No	Yes	Yes	Neutral	Agree	Agree	Strongly agree	Agree	Strongly agree	Disagree	Neutral	Neutral	Strongly agree	Agree	Positive	Agree	Strongly agree	Strongly agree	Strongly agree	Strongly agree
Urban	Male	Physician	Lower income	Bachelor degree	Private business (pharmacy, laboratory, etc.)	Healthcare	Private	Basic	High	No	None/ Not applicable	Familiar	Familiar	Not familiar	Not selected	Not selected	Not selected	Not selected	Selected	Not selected	Not selected	Selected	Not selected	Not selected	Not satisfied at all	Neutral	No	No	No	No	Yes	No	Neutral	Agree	Agree	Agree	Disagree	Strongly disagree	Disagree	Neutral	Neutral	Agree	Agree	Neutral	Agree	Neutral	Agree	Agree	Neutral
Rural	Female	Pharmacist	Middle income	Bachelor degree	Student or Internship/trainee	Healthcare	Private	Proficient	Neutral	No	None/ Not applicable	Familiar	Familiar	Not familiar	Not selected	Selected	Selected	Not selected	Selected	Not selected	Not selected	Selected	Not selected	Not selected	Not satisfied	Disagree	No	No	No	No	No	No	Neutral	Agree	Disagree	Disagree	Disagree	Disagree	Disagree	Disagree	Disagree	Disagree	Disagree	Positive	Agree	Agree	Agree	Agree	Agree
Urban	Female	Pharmacist	Middle income	Bachelor degree	Hospital or clinic	Healthcare	Public (governmental)	Proficient	High	No	None/ Not applicable	Not familiar at all	Not familiar at all	Not familiar at all	Not selected	Not selected	Not selected	Not selected	Not selected	Not selected	Not selected	Selected	Not selected	Not selected	Not satisfied at all	Strongly disagree	No	No	No	Yes	Yes	No	Very negative	Agree	Agree	Agree	Neutral	Disagree	Strongly disagree	Neutral	Neutral	Agree	Agree	Very negative	Neutral	Neutral	Agree	Disagree	Agree
Urban	Male	Pharmacist	Lower income	Bachelor degree	Private business (pharmacy, laboratory, etc.)	Healthcare	Private	Proficient	Neutral	No	1-5 years	Not familiar	Not familiar	Not familiar	Not selected	Not selected	Not selected	Not selected	Not selected	Not selected	Not selected	Selected	Not selected	Not selected	Neutral	Agree	No	Yes	No	Yes	Yes	Yes	Positive	Agree	Strongly agree	Strongly agree	Strongly agree	Strongly agree	Agree	Agree	Strongly agree	Strongly agree	Strongly agree	Positive	Strongly agree	Neutral	Strongly agree	Neutral	Strongly agree
Urban	Male	Allied health professional (laboratories, physical therapy, nutrition, etc.)	Middle income	Bachelor degree	Government agency	Healthcare	Public (governmental)	Basic	High	Yes	1-5 years	Familiar	Neutral	Not familiar	Selected	Selected	Selected	Not selected	Not selected	Not selected	Selected	Selected	Selected	Not selected	Satisfied	Neutral	Yes	Yes	Yes	No	Yes	Yes	Very positive	Neutral	Neutral	Neutral	Neutral	Neutral	Neutral	Neutral	Neutral	Neutral	Neutral	Very positive	Disagree	Disagree	Neutral	Neutral	Neutral
Urban	Female	Allied health professional (laboratories, physical therapy, nutrition, etc.)	Lower income	Bachelor degree	Student or Internship/trainee	Healthcare	Public (governmental)	Basic	High	No	None/ Not applicable	Not familiar	Not familiar	Not familiar	Selected	Not selected	Selected	Not selected	Not selected	Not selected	Selected	Not selected	Not selected	Not selected	Not satisfied	Disagree	No	Yes	No	No	No	No	Positive	Agree	Agree	Agree	Agree	Agree	Disagree	Agree	Agree	Disagree	Neutral	Positive	Agree	Agree	Agree	Agree	Agree
Urban	Female	Pharmacist	Lower income	Bachelor degree	Student or Internship/trainee	Healthcare	Public (governmental)	Proficient	Neutral	No	Less than 1 year	Familiar	Familiar	Familiar	Not selected	Not selected	Selected	Selected	Not selected	Selected	Selected	Selected	Not selected	Not selected	Very satisfied	Strongly agree	No	No	No	No	Yes	No	Negative	Strongly agree	Agree	Neutral	Strongly agree	Strongly agree	Strongly agree	Strongly agree	Neutral	Neutral	Agree	Neutral	Strongly agree	Neutral	Neutral	Strongly agree	Strongly agree
Rural	Female	Medical Researcher /Academic	Middle income	Bachelor degree	Academic or research institution	Academic	Public (governmental)	Proficient	High	No	1-5 years	Familiar	Neutral	Neutral	Not selected	Not selected	Not selected	Selected	Not selected	Selected	Not selected	Selected	Not selected	Not selected	Not satisfied	Disagree	No	No	No	Yes	Yes	No	Neutral	Agree	Agree	Agree	Neutral	Neutral	Disagree	Disagree	Neutral	Neutral	Neutral	Positive	Neutral	Agree	Agree	Agree	Strongly agree
Urban	Female	Pharmacist	Middle income	Bachelor degree	Unemployed	Healthcare	Private	Fluent	High	No	1-5 years	Not familiar	Not familiar	Familiar	Not selected	Not selected	Not selected	Selected	Not selected	Not selected	Selected	Selected	Not selected	Not selected	Not satisfied	Disagree	No	Yes	No	Yes	No	Yes	Positive	Agree	Agree	Agree	Agree	Neutral	Neutral	Agree	Neutral	Neutral	Strongly agree	Positive	Agree	Agree	Agree	Agree	Agree
Rural	Female	Allied health professional (laboratories, physical therapy, nutrition, etc.)	Lower income	Bachelor degree	Student or Internship/trainee	Healthcare	Private	Basic	High	Yes	None/ Not applicable	Neutral	Neutral	Neutral	Not selected	Selected	Not selected	Selected	Not selected	Not selected	Not selected	Not selected	Not selected	Not selected	Neutral	Neutral	Yes	No	No	Yes	Yes	No	Neutral	Neutral	Agree	Neutral	Neutral	Neutral	Neutral	Neutral	Neutral	Neutral	Neutral	Neutral	Neutral	Neutral	Neutral	Neutral	Neutral
Urban	Male	Allied health professional (laboratories, physical therapy, nutrition, etc.)	Upper income	Bachelor degree	Private business (pharmacy, laboratory, etc.)	Healthcare	Private	Basic	Low	No	None/ Not applicable	Not familiar	Not familiar	Neutral	Selected	Not selected	Not selected	Not selected	Not selected	Not selected	Not selected	Selected	Not selected	Not selected	Not satisfied	Strongly disagree	No	No	No	No	Yes	Yes	Positive	Agree	Neutral	Agree	Agree	Neutral	Disagree	Neutral	Agree	Agree	Agree	Positive	Agree	Neutral	Agree	Neutral	Strongly agree
Urban	Female	Pharmacist	Middle income	Bachelor degree	Student or Internship/trainee	Healthcare	Private	Basic	Neutral	Yes	None/ Not applicable	Neutral	Neutral	Neutral	Not selected	Not selected	Not selected	Not selected	Not selected	Not selected	Selected	Not selected	Not selected	Not selected	Neutral	Neutral	Yes	Yes	No	Yes	Yes	No	Positive	Agree	Agree	Agree	Agree	Agree	Agree	Agree	Agree	Agree	Agree	Positive	Agree	Agree	Agree	Agree	Agree
Urban	Male	Pharmacist	Middle income	Bachelor degree	Private business (pharmacy, laboratory, etc.)	Healthcare	Private	Proficient	High	No	1-5 years	Familiar	Familiar	Familiar	Not selected	Not selected	Selected	Not selected	Not selected	Not selected	Not selected	Selected	Not selected	Not selected	Not satisfied at all	Strongly disagree	No	No	Yes	Yes	Yes	No	Positive	Agree	Agree	Agree	Agree	Disagree	Strongly disagree	Disagree	Strongly agree	Agree	Neutral	Positive	Neutral	Disagree	Agree	Neutral	Agree
Urban	Female	Technology developer /IT professional	Lower income	Bachelor degree	Unemployed	Others	Public (governmental)	Basic	Neutral	No	None/ Not applicable	Familiar	Not familiar	Not familiar	Selected	Not selected	Not selected	Not selected	Not selected	Not selected	Not selected	Not selected	Not selected	Not selected	Not satisfied	Disagree	No	No	No	No	Yes	No	Negative	Agree	Neutral	Agree	Disagree	Agree	Disagree	Agree	Disagree	Disagree	Agree	Positive	Agree	Agree	Agree	Disagree	Agree
Rural	Female	Allied health professional (laboratories, physical therapy, nutrition, etc.)	Lower income	Bachelor degree	Unemployed	Healthcare	Private	Basic	Neutral	No	None/ Not applicable	Not familiar at all	Not familiar at all	Not familiar at all	Not selected	Not selected	Not selected	Not selected	Not selected	Not selected	Not selected	Selected	Not selected	Not selected	Not satisfied at all	Neutral	No	No	No	No	No	No	Neutral	Neutral	Neutral	Neutral	Neutral	Neutral	Neutral	Neutral	Neutral	Neutral	Neutral	Neutral	Neutral	Neutral	Neutral	Neutral	Neutral
Urban	Female	Physician	Lower income	Bachelor degree	Unemployed	Healthcare	Public (governmental)	Basic	High	No	Less than 1 year	Not familiar	Not familiar	Not familiar at all	Not selected	Not selected	Selected	Not selected	Not selected	Not selected	Not selected	Selected	Not selected	Not selected	Not satisfied at all	Strongly disagree	No	No	No	No	Yes	No	Positive	Agree	Agree	Agree	Agree	Strongly agree	Disagree	Strongly agree	Agree	Strongly agree	Agree	Positive	Agree	Agree	Agree	Disagree	Agree
Rural	Male	Medical Researcher /Academic	Middle income	Master degree	Academic or research institution	Academic	Private	Proficient	High	No	6-10 years	Not familiar	Not familiar	Not familiar	Selected	Not selected	Not selected	Not selected	Not selected	Selected	Not selected	Not selected	Not selected	Not selected	Not satisfied	Disagree	No	No	No	No	Yes	No	Positive	Agree	Agree	Neutral	Neutral	Disagree	Disagree	Neutral	Neutral	Strongly agree	Strongly agree	Positive	Strongly agree	Disagree	Agree	Disagree	Agree
Rural	Male	Medical Researcher /Academic	Middle income	Master degree	Academic or research institution	Academic	Private	Proficient	High	No	6-10 years	Not familiar	Not familiar	Not familiar	Selected	Not selected	Not selected	Not selected	Not selected	Selected	Not selected	Not selected	Not selected	Not selected	Not satisfied	Disagree	No	No	No	No	Yes	No	Positive	Agree	Agree	Neutral	Neutral	Disagree	Disagree	Neutral	Neutral	Strongly agree	Strongly agree	Positive	Agree	Strongly disagree	Agree	Strongly disagree	Agree
Rural	Female	Pharmacist	Lower income	Bachelor degree	Unemployed	Healthcare	Private	Basic	Neutral	No	Less than 1 year	Familiar	Familiar	Familiar	Not selected	Not selected	Not selected	Not selected	Not selected	Not selected	Not selected	Not selected	Selected	Not selected	Not satisfied	Strongly disagree	Yes	Yes	No	No	No	No	Very negative	Strongly disagree	Disagree	Neutral	Agree	Neutral	Disagree	Strongly disagree	Disagree	Neutral	Agree	Very negative	Strongly disagree	Disagree	Neutral	Agree	Strongly disagree
Urban	Female	Pharmacist	Middle income	Bachelor degree	Unemployed	Healthcare	Private	Fluent	Very high	Yes	More than 10 years	Familiar	Familiar	Very familiar	Selected	Not selected	Selected	Not selected	Not selected	Not selected	Selected	Selected	Not selected	Not selected	Satisfied	Disagree	Yes	No	No	Yes	No	Yes	Positive	Agree	Agree	Agree	Agree	Neutral	Neutral	Strongly agree	Agree	Agree	Neutral	Neutral	Neutral	Neutral	Agree	Agree	Agree
Urban	Female	Pharmacist	Lower income	Bachelor degree	Unemployed	Healthcare	Public (governmental)	Basic	Low	No	None/ Not applicable	Not familiar at all	Not familiar at all	Not familiar at all	Not selected	Selected	Not selected	Not selected	Not selected	Not selected	Not selected	Not selected	Not selected	Not selected	Not satisfied at all	Strongly disagree	No	No	No	No	No	No	Neutral	Agree	Agree	Agree	Agree	Agree	Strongly disagree	Agree	Agree	Agree	Agree	Very positive	Agree	Agree	Agree	Agree	Agree
Urban	Female	Pharmacist	Lower income	Bachelor degree	Private business (pharmacy, laboratory, etc.)	Healthcare	Private	Basic	High	No	None/ Not applicable	Familiar	Not familiar	Not familiar	Not selected	Selected	Selected	Not selected	Selected	Not selected	Selected	Selected	Not selected	Selected	Neutral	Strongly disagree	Yes	Yes	No	No	Yes	No	Positive	Agree	Agree	Disagree	Agree	Neutral	Strongly disagree	Neutral	Agree	Agree	Agree	Positive	Agree	Disagree	Agree	Neutral	Agree
Urban	Female	Pharmacist	Middle income	Master degree	Entrepreneurial company or industry	Healthcare	Private	Proficient	High	Yes	6-10 years	Familiar	Familiar	Familiar	Not selected	Not selected	Not selected	Not selected	Not selected	Selected	Selected	Selected	Not selected	Not selected	Not satisfied at all	Neutral	Yes	No	Yes	Yes	Yes	Yes	Neutral	Strongly agree	Strongly agree	Strongly agree	Strongly agree	Agree	Neutral	Strongly agree	Strongly agree	Strongly agree	Strongly agree	Neutral	Strongly agree	Strongly disagree	Strongly agree	Neutral	Strongly agree
Urban	Male	Pharmacist	Lower income	Bachelor degree	Private business (pharmacy, laboratory, etc.)	Healthcare	Private	Basic	Neutral	No	None/ Not applicable	Not familiar	Neutral	Not familiar	Not selected	Not selected	Not selected	Not selected	Not selected	Not selected	Selected	Selected	Not selected	Not selected	Very satisfied	Strongly agree	Yes	No	No	No	Yes	Yes	Positive	Agree	Agree	Agree	Agree	Agree	Disagree	Strongly disagree	Agree	Agree	Strongly disagree	Positive	Agree	Agree	Neutral	Agree	Agree
Urban	Female	Pharmacist	Middle income	Bachelor degree	Hospital or clinic	Healthcare	Public (governmental)	Proficient	Neutral	No	None/ Not applicable	Neutral	Familiar	Familiar	Not selected	Not selected	Not selected	Not selected	Not selected	Not selected	Not selected	Selected	Not selected	Not selected	Neutral	Neutral	No	No	No	No	No	No	Positive	Neutral	Neutral	Neutral	Agree	Agree	Neutral	Neutral	Neutral	Agree	Agree	Neutral	Neutral	Neutral	Neutral	Neutral	Neutral
Urban	Female	Nurse	Middle income	Bachelor degree	Hospital or clinic	Healthcare	Public (governmental)	Fluent	Very low	No	None/ Not applicable	Not familiar at all	Not familiar at all	Not familiar at all	Not selected	Selected	Not selected	Not selected	Not selected	Not selected	Not selected	Not selected	Not selected	Not selected	Very satisfied	Agree	No	No	No	No	No	No	Neutral	Neutral	Neutral	Neutral	Neutral	Neutral	Neutral	Neutral	Neutral	Neutral	Neutral	Neutral	Neutral	Neutral	Neutral	Neutral	Neutral
Urban	Female	Pharmacist	Lower income	Master degree	Unemployed	Healthcare	Private	Proficient	Neutral	No	1-5 years	Neutral	Neutral	Familiar	Selected	Selected	Selected	Selected	Not selected	Selected	Selected	Selected	Not selected	Not selected	Neutral	Agree	No	Yes	No	No	No	No	Positive	Neutral	Agree	Agree	Agree	Disagree	Disagree	Neutral	Neutral	Agree	Agree	Positive	Agree	Agree	Strongly agree	Strongly agree	Agree
Urban	Male	Nurse	Upper income	Bachelor degree	Hospital or clinic	Healthcare	Public (governmental)	Proficient	Very low	No	Less than 1 year	Not familiar	Not familiar	Neutral	Selected	Not selected	Not selected	Not selected	Not selected	Selected	Not selected	Not selected	Not selected	Not selected	Not satisfied at all	Disagree	No	Yes	No	Yes	Yes	Yes	Neutral	Strongly agree	Strongly agree	Agree	Disagree	Neutral	Strongly disagree	Agree	Agree	Strongly agree	Neutral	Positive	Agree	Disagree	Agree	Strongly agree	Agree
Urban	Female	Nurse	Middle income	Bachelor degree	Hospital or clinic	Healthcare	Public (governmental)	Basic	Neutral	No	None/ Not applicable	Not familiar at all	Neutral	Not familiar at all	Selected	Not selected	Not selected	Not selected	Not selected	Not selected	Not selected	Not selected	Not selected	Not selected	Satisfied	Agree	Yes	No	Yes	No	Yes	No	Positive	Agree	Disagree	Neutral	Strongly disagree	Agree	Strongly disagree	Agree	Disagree	Neutral	Agree	Positive	Neutral	Disagree	Agree	Strongly disagree	Agree
Urban	Female	Medical Researcher /Academic	Middle income	Doctor of Philosophy (PhD)	Academic or research institution	Academic	Private	Fluent	High	No	More than 10 years	Familiar	Neutral	Familiar	Not selected	Not selected	Selected	Not selected	Not selected	Not selected	Not selected	Selected	Not selected	Not selected	Not satisfied at all	Strongly disagree	No	No	No	No	Yes	No	Negative	Agree	Neutral	Agree	Agree	Disagree	Disagree	Agree	Agree	Agree	Agree	Neutral	Agree	Agree	Agree	Agree	Agree
Urban	Female	Medical Researcher /Academic	Middle income	Master degree	Academic or research institution	Academic	Public (governmental)	Fluent	High	No	6-10 years	Familiar	Familiar	Familiar	Selected	Not selected	Not selected	Not selected	Not selected	Not selected	Not selected	Selected	Not selected	Not selected	Not satisfied	Neutral	Yes	No	Yes	Yes	Yes	No	Positive	Strongly agree	Strongly agree	Agree	Disagree	Strongly disagree	Disagree	Disagree	Agree	Disagree	Neutral	Positive	Strongly agree	Disagree	Strongly agree	Neutral	Strongly agree
Urban	Female	Allied health professional (laboratories, physical therapy, nutrition, etc.)	Lower income	Bachelor degree	Hospital or clinic	Healthcare	Public (governmental)	Basic	Low	No	None/ Not applicable	Not familiar	Not familiar	Not familiar	Selected	Not selected	Not selected	Not selected	Not selected	Not selected	Not selected	Not selected	Not selected	Not selected	Not satisfied	Disagree	Yes	Yes	No	Yes	No	Yes	Very negative	Neutral	Disagree	Disagree	Agree	Agree	Disagree	Disagree	Neutral	Disagree	Disagree	Very negative	Agree	Disagree	Disagree	Neutral	Disagree
Urban	Male	Allied health professional (laboratories, physical therapy, nutrition, etc.)	Upper income	Bachelor degree	Entrepreneurial company or industry	Healthcare	Private	Proficient	Low	No	Less than 1 year	Familiar	Familiar	Not familiar	Selected	Not selected	Not selected	Not selected	Not selected	Selected	Not selected	Not selected	Not selected	Not selected	Not satisfied	Agree	Yes	No	No	No	Yes	No	Neutral	Agree	Disagree	Agree	Disagree	Disagree	Strongly disagree	Neutral	Neutral	Neutral	Neutral	Positive	Agree	Disagree	Agree	Neutral	Strongly agree
Rural	Female	Others	Middle income	Master degree	Hospital or clinic	Others	Public (governmental)	Fluent	Very high	Yes	6-10 years	Very familiar	Very familiar	Very familiar	Selected	Not selected	Not selected	Not selected	Not selected	Not selected	Selected	Not selected	Not selected	Not selected	Not satisfied	Disagree	Yes	No	No	Yes	Yes	Yes	Negative	Strongly agree	Strongly agree	Strongly agree	Neutral	Agree	Disagree	Neutral	Strongly agree	Strongly agree	Strongly agree	Neutral	Strongly agree	Neutral	Agree	Disagree	Strongly agree
Urban	Female	Physician	Middle income	Doctor of Philosophy (PhD)	Academic or research institution	Healthcare	Public (governmental)	Proficient	Neutral	No	More than 10 years	Familiar	Neutral	Familiar	Not selected	Selected	Selected	Selected	Not selected	Selected	Selected	Not selected	Selected	Not selected	Neutral	Agree	No	Yes	No	Yes	Yes	No	Very positive	Agree	Neutral	Agree	Strongly agree	Disagree	Disagree	Agree	Neutral	Neutral	Agree	Neutral	Strongly agree	Disagree	Agree	Neutral	Agree
Urban	Male	Medical Researcher /Academic	Middle income	Doctor of Philosophy (PhD)	Academic or research institution	Academic	Public (governmental)	Fluent	Neutral	No	More than 10 years	Familiar	Familiar	Familiar	Selected	Selected	Not selected	Not selected	Not selected	Not selected	Selected	Selected	Not selected	Not selected	Not satisfied	Disagree	Yes	Yes	No	Yes	Yes	No	Positive	Agree	Neutral	Agree	Agree	Neutral	Neutral	Agree	Agree	Agree	Agree	Neutral	Agree	Agree	Agree	Agree	Agree
Urban	Male	Medical Researcher /Academic	Middle income	Doctor of Philosophy (PhD)	Academic or research institution	Academic	Public (governmental)	Fluent	Very high	No	More than 10 years	Familiar	Neutral	Familiar	Selected	Not selected	Not selected	Not selected	Selected	Not selected	Not selected	Not selected	Not selected	Not selected	Not satisfied	Strongly disagree	No	No	No	No	Yes	No	Neutral	Agree	Agree	Agree	Agree	Disagree	Disagree	Agree	Neutral	Agree	Agree	Neutral	Agree	Agree	Agree	Agree	Agree
Urban	Male	Medical Researcher /Academic	Middle income	Doctor of Philosophy (PhD)	Academic or research institution	Academic	Private	Proficient	High	Yes	6-10 years	Familiar	Neutral	Familiar	Selected	Selected	Not selected	Not selected	Not selected	Not selected	Selected	Selected	Not selected	Not selected	Not satisfied at all	Strongly disagree	No	Yes	No	Yes	No	No	Neutral	Neutral	Neutral	Neutral	Neutral	Neutral	Disagree	Agree	Agree	Agree	Agree	Neutral	Agree	Neutral	Agree	Neutral	Agree
Urban	Male	Physician	Upper income	Doctor of Philosophy (PhD)	Academic or research institution	Healthcare	Public (governmental)	Proficient	High	No	More than 10 years	Familiar	Familiar	Familiar	Selected	Not selected	Selected	Not selected	Not selected	Not selected	Not selected	Selected	Not selected	Not selected	Neutral	Neutral	Yes	Yes	No	No	Yes	No	Neutral	Strongly agree	Strongly agree	Strongly agree	Strongly agree	Strongly agree	Agree	Agree	Agree	Strongly agree	Strongly agree	Negative	Strongly agree	Strongly agree	Strongly agree	Strongly agree	Agree
Urban	Female	Medical Researcher /Academic	Lower income	Doctor of Philosophy (PhD)	Academic or research institution	Academic	Public (governmental)	Fluent	Neutral	No	More than 10 years	Not familiar at all	Not familiar at all	Not familiar at all	Not selected	Not selected	Selected	Not selected	Not selected	Not selected	Not selected	Not selected	Not selected	Not selected	Not satisfied at all	Strongly disagree	No	No	No	No	No	No	Neutral	Agree	Agree	Agree	Strongly agree	Agree	Strongly disagree	Agree	Strongly agree	Agree	Agree	Neutral	Neutral	Strongly disagree	Strongly agree	Neutral	Agree
Urban	Male	Physician	Middle income	Doctor of Philosophy (PhD)	Academic or research institution	Healthcare	Public (governmental)	Basic	High	Yes	More than 10 years	Familiar	Familiar	Very familiar	Selected	Not selected	Not selected	Not selected	Not selected	Not selected	Not selected	Not selected	Not selected	Not selected	Neutral	Neutral	Yes	No	Yes	No	Yes	Yes	Positive	Agree	Agree	Agree	Neutral	Strongly agree	Agree	Strongly agree	Strongly agree	Strongly agree	Strongly agree	Positive	Strongly agree	Agree	Agree	Agree	Strongly agree
Urban	Female	Medical Researcher /Academic	Lower income	Doctor of Philosophy (PhD)	Academic or research institution	Academic	Public (governmental)	Proficient	High	Yes	More than 10 years	Familiar	Familiar	Familiar	Selected	Selected	Not selected	Not selected	Not selected	Not selected	Selected	Not selected	Not selected	Not selected	Neutral	Neutral	No	No	No	No	Yes	Yes	Positive	Agree	Agree	Agree	Agree	Agree	Agree	Agree	Agree	Agree	Agree	Neutral	Strongly agree	Strongly agree	Strongly agree	Strongly agree	Strongly agree
Urban	Male	Physician	Middle income	Doctor of Philosophy (PhD)	Academic or research institution	Healthcare	Public (governmental)	Proficient	High	No	More than 10 years	Familiar	Neutral	Familiar	Selected	Not selected	Not selected	Not selected	Not selected	Not selected	Selected	Not selected	Not selected	Not selected	Not satisfied	Strongly disagree	Yes	No	No	No	Yes	Yes	Positive	Agree	Agree	Neutral	Agree	Disagree	Strongly disagree	Neutral	Disagree	Agree	Neutral	Neutral	Agree	Neutral	Neutral	Neutral	Neutral
Urban	Female	Pharmacist	Lower income	Bachelor degree	Unemployed	Healthcare	Private	Basic	Neutral	No	None/ Not applicable	Neutral	Neutral	Familiar	Selected	Not selected	Not selected	Not selected	Not selected	Not selected	Not selected	Selected	Selected	Not selected	Neutral	Neutral	Yes	Yes	No	Yes	Yes	No	Neutral	Neutral	Neutral	Neutral	Neutral	Agree	Neutral	Agree	Agree	Neutral	Neutral	Neutral	Agree	Neutral	Agree	Agree	Neutral
Urban	Female	Physician	Lower income	Doctor of Philosophy (PhD)	Academic or research institution	Healthcare	Public (governmental)	Fluent	High	Yes	More than 10 years	Familiar	Familiar	Familiar	Not selected	Not selected	Not selected	Not selected	Not selected	Not selected	Selected	Selected	Not selected	Not selected	Not satisfied at all	Strongly disagree	Yes	No	No	No	Yes	No	Very negative	Agree	Agree	Strongly agree	Agree	Disagree	Strongly disagree	Neutral	Neutral	Agree	Strongly agree	Neutral	Strongly agree	Neutral	Strongly agree	Agree	Strongly agree
Rural	Female	Others	Lower income	Bachelor degree	Student or Internship/trainee	Others	Public (governmental)	Proficient	Neutral	No	Less than 1 year	Neutral	Neutral	Neutral	Selected	Not selected	Not selected	Not selected	Not selected	Not selected	Not selected	Not selected	Not selected	Not selected	Not satisfied at all	Strongly disagree	No	No	No	Yes	No	No	Very negative	Agree	Agree	Agree	Agree	Agree	Strongly disagree	Agree	Agree	Agree	Agree	Neutral	Agree	Neutral	Agree	Agree	Agree
Urban	Female	Medical Researcher /Academic	Middle income	Doctor of Philosophy (PhD)	Academic or research institution	Academic	Private	Fluent	High	No	More than 10 years	Not familiar	Not familiar	Not familiar	Not selected	Not selected	Not selected	Not selected	Not selected	Not selected	Not selected	Selected	Not selected	Not selected	Not satisfied at all	Strongly disagree	Yes	No	No	Yes	No	No	Negative	Agree	Neutral	Agree	Neutral	Neutral	Neutral	Agree	Neutral	Agree	Agree	Neutral	Agree	Agree	Agree	Agree	Agree
Urban	Female	Nurse	Middle income	Bachelor degree	Academic or research institution	Healthcare	Public (governmental)	Basic	Neutral	No	None/ Not applicable	Not familiar	Not familiar	Not familiar	Selected	Not selected	Not selected	Not selected	Not selected	Not selected	Not selected	Selected	Not selected	Not selected	Very satisfied	Disagree	No	No	No	Yes	No	No	Neutral	Agree	Agree	Neutral	Neutral	Neutral	Neutral	Neutral	Neutral	Neutral	Neutral	Positive	Agree	Neutral	Neutral	Neutral	Agree
Urban	Female	Nurse	Middle income	Bachelor degree	Hospital or clinic	Healthcare	Public (governmental)	Basic	High	No	None/ Not applicable	Not familiar	Familiar	Not familiar	Not selected	Not selected	Not selected	Not selected	Not selected	Not selected	Not selected	Selected	Not selected	Not selected	Neutral	Neutral	Yes	Yes	Yes	No	Yes	Yes	Positive	Disagree	Disagree	Neutral	Disagree	Disagree	Disagree	Strongly disagree	Strongly disagree	Strongly disagree	Strongly disagree	Positive	Strongly disagree	Disagree	Disagree	Disagree	Strongly disagree
Urban	Male	Pharmacist	Lower income	Bachelor degree	Private business (pharmacy, laboratory, etc.)	Healthcare	Private	Proficient	High	No	Less than 1 year	Familiar	Familiar	Familiar	Selected	Not selected	Selected	Not selected	Not selected	Not selected	Not selected	Not selected	Not selected	Not selected	Not satisfied	Disagree	Yes	No	No	No	Yes	No	Negative	Agree	Agree	Strongly agree	Disagree	Disagree	Strongly disagree	Neutral	Strongly agree	Strongly agree	Agree	Neutral	Agree	Neutral	Strongly agree	Disagree	Agree
Urban	Female	Technology developer /IT professional	Middle income	Master degree	Entrepreneurial company or industry	Others	Private	Fluent	Very high	Yes	1-5 years	Familiar	Familiar	Familiar	Selected	Not selected	Not selected	Not selected	Not selected	Not selected	Not selected	Selected	Not selected	Not selected	Not satisfied	Neutral	No	No	No	Yes	Yes	Yes	Negative	Strongly agree	Strongly agree	Agree	Agree	Agree	Disagree	Strongly agree	Strongly agree	Strongly agree	Agree	Positive	Neutral	Disagree	Strongly agree	Neutral	Strongly agree
Urban	Female	Pharmacist	Lower income	Bachelor degree	Student or Internship/trainee	Healthcare	Public (governmental)	Fluent	High	No	None/ Not applicable	Neutral	Familiar	Neutral	Not selected	Not selected	Not selected	Selected	Not selected	Not selected	Not selected	Not selected	Not selected	Not selected	Satisfied	Neutral	No	No	No	No	No	No	Neutral	Neutral	Neutral	Neutral	Neutral	Neutral	Neutral	Neutral	Neutral	Neutral	Neutral	Neutral	Neutral	Neutral	Neutral	Neutral	Neutral
Urban	Male	Pharmacist	Middle income	Bachelor degree	Hospital or clinic	Healthcare	Private	Proficient	Neutral	No	Less than 1 year	Familiar	Familiar	Familiar	Selected	Selected	Selected	Selected	Not selected	Selected	Not selected	Selected	Not selected	Selected	Satisfied	Agree	No	Yes	No	Yes	Yes	Yes	Positive	Agree	Agree	Agree	Neutral	Agree	Disagree	Neutral	Neutral	Agree	Agree	Neutral	Neutral	Neutral	Neutral	Neutral	Neutral
Urban	Male	Nurse	Middle income	Bachelor degree	Student or Internship/trainee	Healthcare	Public (governmental)	Proficient	High	No	1-5 years	Not familiar	Not familiar	Neutral	Not selected	Selected	Selected	Not selected	Not selected	Not selected	Selected	Selected	Not selected	Not selected	Not satisfied	Disagree	No	Yes	No	Yes	Yes	No	Negative	Agree	Agree	Agree	Neutral	Agree	Neutral	Neutral	Agree	Neutral	Agree	Neutral	Agree	Neutral	Agree	Neutral	Agree
Urban	Female	Allied health professional (laboratories, physical therapy, nutrition, etc.)	Lower income	Bachelor degree	Student or Internship/trainee	Healthcare	Public (governmental)	Basic	Neutral	No	None/ Not applicable	Neutral	Not familiar	Familiar	Selected	Selected	Selected	Not selected	Not selected	Not selected	Not selected	Selected	Not selected	Not selected	Neutral	Neutral	No	No	No	No	Yes	No	Neutral	Agree	Neutral	Agree	Strongly disagree	Strongly disagree	Neutral	Neutral	Neutral	Neutral	Neutral	Neutral	Agree	Neutral	Agree	Neutral	Neutral
Urban	Female	Nurse	Middle income	Bachelor degree	Hospital or clinic	Healthcare	Public (governmental)	Proficient	High	No	None/ Not applicable	Neutral	Neutral	Not familiar	Not selected	Selected	Selected	Not selected	Not selected	Not selected	Not selected	Selected	Not selected	Not selected	Neutral	Disagree	Yes	Yes	No	No	Yes	No	Positive	Agree	Agree	Agree	Strongly agree	Neutral	Neutral	Agree	Agree	Agree	Agree	Neutral	Agree	Neutral	Strongly agree	Strongly agree	Agree
Urban	Female	Nurse	Middle income	Bachelor degree	Hospital or clinic	Healthcare	Public (governmental)	Proficient	Neutral	No	None/ Not applicable	Neutral	Not familiar	Not familiar	Not selected	Not selected	Selected	Not selected	Not selected	Not selected	Selected	Selected	Not selected	Not selected	Not satisfied at all	Strongly agree	No	No	No	No	Yes	No	Neutral	Strongly agree	Strongly disagree	Neutral	Strongly disagree	Disagree	Disagree	Disagree	Disagree	Agree	Disagree	Neutral	Neutral	Neutral	Disagree	Neutral	Disagree
Urban	Female	Nurse	Middle income	Master degree	Hospital or clinic	Healthcare	Public (governmental)	Fluent	Neutral	No	6-10 years	Not familiar	Neutral	Neutral	Selected	Selected	Selected	Not selected	Not selected	Not selected	Selected	Not selected	Selected	Not selected	Satisfied	Agree	Yes	Yes	No	No	No	No	Positive	Agree	Agree	Agree	Agree	Agree	Disagree	Agree	Agree	Agree	Agree	Positive	Agree	Neutral	Agree	Agree	Agree
Urban	Female	Physician	Lower income	Bachelor degree	Hospital or clinic	Healthcare	Public (governmental)	Fluent	Neutral	No	None/ Not applicable	Not familiar at all	Not familiar at all	Not familiar at all	Not selected	Selected	Not selected	Not selected	Not selected	Not selected	Not selected	Selected	Not selected	Not selected	Not satisfied at all	Strongly disagree	No	No	No	No	No	No	Very negative	Neutral	Neutral	Neutral	Agree	Agree	Strongly disagree	Neutral	Neutral	Agree	Agree	Neutral	Agree	Neutral	Agree	Neutral	Neutral
Urban	Female	Nurse	Lower income	Bachelor degree	Hospital or clinic	Healthcare	Public (governmental)	Basic	High	No	1-5 years	Not familiar	Not familiar	Not familiar	Not selected	Not selected	Not selected	Not selected	Not selected	Not selected	Not selected	Selected	Not selected	Not selected	Not satisfied at all	Disagree	No	Yes	No	No	Yes	Yes	Neutral	Disagree	Neutral	Neutral	Neutral	Neutral	Neutral	Neutral	Neutral	Neutral	Neutral	Neutral	Neutral	Neutral	Neutral	Neutral	Neutral
Urban	Female	Pharmacist	Middle income	Bachelor degree	Student or Internship/trainee	Healthcare	Private	Proficient	Neutral	No	None/ Not applicable	Familiar	Not familiar	Neutral	Not selected	Not selected	Selected	Not selected	Not selected	Not selected	Not selected	Selected	Not selected	Not selected	Very satisfied	Agree	No	No	No	Yes	No	No	Neutral	Agree	Agree	Agree	Neutral	Neutral	Disagree	Agree	Neutral	Agree	Agree	Negative	Agree	Agree	Agree	Agree	Agree
Urban	Female	Nurse	Middle income	Bachelor degree	Hospital or clinic	Healthcare	Public (governmental)	Basic	High	Yes	Less than 1 year	Not familiar	Not familiar	Not familiar at all	Not selected	Not selected	Not selected	Not selected	Not selected	Not selected	Selected	Not selected	Not selected	Not selected	Not satisfied	Disagree	Yes	No	Yes	Yes	Yes	Yes	Positive	Disagree	Disagree	Strongly disagree	Strongly disagree	Strongly disagree	Strongly disagree	Strongly disagree	Strongly disagree	Strongly disagree	Disagree	Neutral	Disagree	Disagree	Disagree	Disagree	Strongly disagree
Urban	Female	Nurse	Lower income	Bachelor degree	Hospital or clinic	Healthcare	Public (governmental)	Basic	Neutral	No	None/ Not applicable	Not familiar	Not familiar	Not familiar	Not selected	Not selected	Not selected	Not selected	Not selected	Not selected	Selected	Not selected	Not selected	Not selected	Not satisfied at all	Strongly agree	No	No	No	No	No	No	Positive	Agree	Agree	Agree	Agree	Agree	Disagree	Agree	Agree	Agree	Agree	Positive	Agree	Disagree	Neutral	Disagree	Neutral
Rural	Male	Physician	Lower income	Bachelor degree	Student or Internship/trainee	Healthcare	Public (governmental)	Proficient	Neutral	Yes	1-5 years	Familiar	Neutral	Familiar	Not selected	Selected	Not selected	Not selected	Not selected	Not selected	Selected	Selected	Not selected	Not selected	Neutral	Disagree	No	No	Yes	Yes	No	No	Positive	Agree	Disagree	Neutral	Agree	Neutral	Strongly disagree	Agree	Agree	Agree	Agree	Positive	Agree	Neutral	Strongly agree	Disagree	Neutral
Urban	Female	Nurse	Middle income	Bachelor degree	Government agency	Healthcare	Public (governmental)	Proficient	Neutral	No	1-5 years	Not familiar	Not familiar at all	Not familiar	Selected	Not selected	Not selected	Not selected	Selected	Not selected	Selected	Selected	Not selected	Selected	Neutral	Neutral	No	Yes	No	No	No	No	Positive	Neutral	Neutral	Agree	Neutral	Agree	Disagree	Neutral	Neutral	Agree	Agree	Neutral	Agree	Neutral	Agree	Neutral	Agree
Urban	Male	Allied health professional (laboratories, physical therapy, nutrition, etc.)	Lower income	Bachelor degree	Student or Internship/trainee	Healthcare	Public (governmental)	Basic	Neutral	No	None/ Not applicable	Neutral	Neutral	Neutral	Not selected	Not selected	Not selected	Not selected	Selected	Selected	Not selected	Selected	Not selected	Not selected	Neutral	Neutral	No	No	No	No	Yes	No	Positive	Strongly agree	Agree	Strongly agree	Strongly agree	Strongly agree	Strongly agree	Agree	Strongly agree	Agree	Agree	Very positive	Agree	Neutral	Agree	Agree	Agree
Urban	Female	Pharmacist	Middle income	Bachelor degree	Government agency	Healthcare	Public (governmental)	Proficient	Neutral	Yes	6-10 years	Familiar	Familiar	Familiar	Selected	Selected	Not selected	Not selected	Selected	Selected	Selected	Selected	Not selected	Not selected	Not satisfied	Strongly agree	Yes	No	No	Yes	Yes	Yes	Positive	Strongly agree	Strongly agree	Strongly agree	Strongly agree	Strongly agree	Neutral	Strongly agree	Strongly agree	Strongly agree	Strongly agree	Positive	Strongly agree	Strongly agree	Strongly agree	Strongly agree	Strongly agree
Urban	Female	Nurse	Middle income	Bachelor degree	Hospital or clinic	Healthcare	Public (governmental)	Basic	Low	No	None/ Not applicable	Not familiar at all	Not familiar at all	Not familiar at all	Not selected	Not selected	Not selected	Selected	Not selected	Not selected	Not selected	Not selected	Not selected	Not selected	Not satisfied	Disagree	Yes	Yes	Yes	Yes	Yes	Yes	Positive	Neutral	Neutral	Neutral	Neutral	Neutral	Neutral	Neutral	Agree	Neutral	Neutral	Neutral	Neutral	Neutral	Neutral	Neutral	Neutral
Urban	Male	Pharmacist	Middle income	Bachelor degree	Private business (pharmacy, laboratory, etc.)	Healthcare	Private	Proficient	Neutral	No	Less than 1 year	Not familiar	Not familiar	Not familiar	Selected	Selected	Selected	Selected	Selected	Selected	Not selected	Selected	Selected	Not selected	Not satisfied	Disagree	No	Yes	No	No	Yes	Yes	Neutral	Neutral	Neutral	Neutral	Neutral	Neutral	Agree	Neutral	Disagree	Disagree	Strongly disagree	Positive	Agree	Neutral	Strongly disagree	Neutral	Neutral
Urban	Female	Nurse	Lower income	Bachelor degree	Hospital or clinic	Healthcare	Public (governmental)	Fluent	Very high	No	None/ Not applicable	Not familiar	Familiar	Not familiar	Not selected	Selected	Not selected	Not selected	Not selected	Not selected	Not selected	Not selected	Not selected	Not selected	Neutral	Disagree	No	No	No	No	No	No	Neutral	Strongly agree	Strongly agree	Strongly agree	Strongly agree	Strongly agree	Strongly agree	Strongly agree	Strongly agree	Strongly agree	Strongly agree	Very positive	Strongly agree	Neutral	Strongly agree	Strongly agree	Strongly agree
Urban	Female	Physician	Middle income	Bachelor degree	Student or Internship/trainee	Healthcare	Public (governmental)	Proficient	High	No	None/ Not applicable	Not familiar at all	Not familiar at all	Not familiar at all	Not selected	Not selected	Not selected	Not selected	Not selected	Not selected	Selected	Selected	Not selected	Not selected	Not satisfied at all	Neutral	No	Yes	No	No	Yes	No	Negative	Neutral	Agree	Agree	Neutral	Neutral	Strongly disagree	Neutral	Neutral	Neutral	Neutral	Neutral	Neutral	Neutral	Neutral	Neutral	Neutral
Urban	Female	Physician	Middle income	Bachelor degree	Student or Internship/trainee	Healthcare	Public (governmental)	Basic	Low	No	Less than 1 year	Not familiar at all	Neutral	Not familiar at all	Not selected	Not selected	Not selected	Not selected	Not selected	Not selected	Not selected	Selected	Not selected	Not selected	Very satisfied	Strongly disagree	No	Yes	No	No	No	No	Neutral	Neutral	Neutral	Disagree	Agree	Agree	Strongly disagree	Disagree	Disagree	Agree	Strongly agree	Positive	Strongly agree	Agree	Strongly agree	Strongly agree	Strongly disagree
Urban	Female	Nurse	Lower income	Bachelor degree	Unemployed	Healthcare	Public (governmental)	Basic	Neutral	No	None/ Not applicable	Familiar	Neutral	Familiar	Not selected	Not selected	Selected	Not selected	Not selected	Not selected	Not selected	Selected	Not selected	Not selected	Not satisfied at all	Strongly agree	No	No	No	Yes	No	No	Negative	Agree	Agree	Agree	Agree	Agree	Disagree	Agree	Neutral	Agree	Neutral	Negative	Agree	Disagree	Agree	Neutral	Agree
Urban	Male	Medical Researcher /Academic	Upper income	Doctor of Philosophy (PhD)	Academic or research institution	Academic	Public (governmental)	Fluent	Very high	No	More than 10 years	Familiar	Neutral	Neutral	Not selected	Selected	Not selected	Not selected	Not selected	Not selected	Selected	Not selected	Not selected	Not selected	Very satisfied	Strongly disagree	No	Yes	No	Yes	No	No	Very positive	Strongly agree	Agree	Agree	Strongly agree	Strongly agree	Strongly disagree	Neutral	Neutral	Agree	Neutral	Positive	Agree	Disagree	Agree	Agree	Neutral
Urban	Female	Nurse	Middle income	Bachelor degree	Hospital or clinic	Healthcare	Public (governmental)	Proficient	Neutral	No	None/ Not applicable	Not familiar at all	Not familiar at all	Not familiar at all	Selected	Selected	Selected	Not selected	Not selected	Selected	Selected	Selected	Not selected	Not selected	Neutral	Neutral	No	No	No	No	Yes	Yes	Neutral	Agree	Agree	Neutral	Neutral	Agree	Disagree	Neutral	Neutral	Neutral	Neutral	Neutral	Neutral	Neutral	Neutral	Neutral	Neutral
Urban	Male	Technology developer /IT professional	Middle income	Bachelor degree	Student or Internship/trainee	Others	Public (governmental)	Proficient	Neutral	No	Less than 1 year	Familiar	Neutral	Neutral	Selected	Selected	Selected	Selected	Selected	Selected	Selected	Selected	Selected	Selected	Neutral	Neutral	Yes	No	No	No	Yes	Yes	Positive	Strongly agree	Strongly agree	Strongly agree	Strongly agree	Strongly agree	Strongly disagree	Neutral	Strongly agree	Neutral	Neutral	Positive	Strongly agree	Neutral	Strongly agree	Neutral	Neutral
Rural	Female	Nurse	Middle income	Bachelor degree	Hospital or clinic	Healthcare	Public (governmental)	Basic	Neutral	Yes	1-5 years	Not familiar	Not familiar at all	Not familiar	Not selected	Selected	Selected	Not selected	Selected	Not selected	Not selected	Selected	Not selected	Not selected	Satisfied	Agree	Yes	No	Yes	Yes	Yes	Yes	Neutral	Neutral	Neutral	Disagree	Strongly disagree	Disagree	Neutral	Disagree	Disagree	Disagree	Strongly disagree	Neutral	Neutral	Disagree	Neutral	Neutral	Neutral
Urban	Female	Physician	Upper income	Bachelor degree	Student or Internship/trainee	Healthcare	Public (governmental)	Basic	Neutral	No	None/ Not applicable	Not familiar at all	Not familiar at all	Not familiar at all	Not selected	Not selected	Not selected	Not selected	Not selected	Not selected	Not selected	Selected	Not selected	Not selected	Not satisfied at all	Strongly agree	No	No	No	Yes	No	No	Very negative	Agree	Agree	Agree	Agree	Agree	Strongly disagree	Agree	Neutral	Strongly disagree	Agree	Neutral	Agree	Agree	Agree	Agree	Agree
Urban	Female	Pharmacist	Middle income	Bachelor degree	Private business (pharmacy, laboratory, etc.)	Healthcare	Private	Proficient	High	No	Less than 1 year	Familiar	Familiar	Familiar	Not selected	Selected	Selected	Not selected	Selected	Not selected	Not selected	Not selected	Not selected	Not selected	Neutral	Neutral	No	No	No	No	Yes	No	Positive	Agree	Agree	Neutral	Disagree	Agree	Disagree	Neutral	Disagree	Disagree	Agree	Neutral	Agree	Agree	Agree	Agree	Agree
Urban	Male	Technology developer /IT professional	Upper income	Master degree	Academic or research institution	Others	Public (governmental)	Proficient	High	Yes	1-5 years	Familiar	Familiar	Familiar	Not selected	Not selected	Not selected	Selected	Not selected	Not selected	Not selected	Selected	Not selected	Not selected	Satisfied	Agree	Yes	Yes	Yes	No	No	Yes	Positive	Strongly agree	Strongly agree	Strongly agree	Neutral	Neutral	Agree	Agree	Strongly agree	Agree	Agree	Negative	Agree	Neutral	Agree	Neutral	Agree
Urban	Female	Pharmacist	Lower income	Bachelor degree	Unemployed	Healthcare	Private	Proficient	Neutral	No	None/ Not applicable	Neutral	Neutral	Neutral	Not selected	Not selected	Selected	Not selected	Not selected	Not selected	Not selected	Not selected	Not selected	Not selected	Very satisfied	Agree	No	Yes	No	Yes	Yes	No	Neutral	Agree	Agree	Strongly agree	Agree	Neutral	Neutral	Agree	Neutral	Agree	Agree	Positive	Agree	Neutral	Agree	Neutral	Agree
Urban	Male	Allied health professional (laboratories, physical therapy, nutrition, etc.)	Lower income	Bachelor degree	Unemployed	Healthcare	Public (governmental)	Fluent	High	No	None/ Not applicable	Neutral	Neutral	Neutral	Selected	Not selected	Not selected	Not selected	Not selected	Not selected	Not selected	Not selected	Not selected	Not selected	Not satisfied at all	Agree	No	No	No	Yes	Yes	No	Neutral	Neutral	Agree	Agree	Agree	Strongly disagree	Strongly disagree	Agree	Agree	Neutral	Disagree	Positive	Neutral	Neutral	Neutral	Neutral	Neutral
Urban	Male	Allied health professional (laboratories, physical therapy, nutrition, etc.)	Lower income	Bachelor degree	Unemployed	Healthcare	Private	Basic	High	No	Less than 1 year	Not familiar	Not familiar	Not familiar	Selected	Not selected	Not selected	Not selected	Not selected	Not selected	Not selected	Not selected	Not selected	Not selected	Neutral	Strongly disagree	No	No	No	No	No	No	Neutral	Agree	Agree	Neutral	Neutral	Agree	Strongly disagree	Agree	Neutral	Agree	Neutral	Neutral	Agree	Agree	Agree	Agree	Agree
Urban	Male	Allied health professional (laboratories, physical therapy, nutrition, etc.)	Lower income	Bachelor degree	Unemployed	Healthcare	Private	Proficient	High	No	Less than 1 year	Neutral	Familiar	Familiar	Selected	Not selected	Selected	Not selected	Not selected	Not selected	Not selected	Selected	Not selected	Not selected	Neutral	Neutral	No	Yes	No	Yes	Yes	No	Positive	Agree	Agree	Agree	Neutral	Agree	Neutral	Agree	Agree	Agree	Agree	Positive	Agree	Neutral	Agree	Agree	Agree
Urban	Female	Allied health professional (laboratories, physical therapy, nutrition, etc.)	Lower income	Master degree	Unemployed	Healthcare	Public (governmental)	Fluent	High	No	1-5 years	Not familiar	Not familiar	Not familiar	Selected	Not selected	Not selected	Not selected	Not selected	Not selected	Not selected	Not selected	Not selected	Not selected	Not satisfied at all	Strongly disagree	No	No	No	No	No	No	Positive	Agree	Agree	Agree	Strongly agree	Strongly agree	Disagree	Agree	Agree	Agree	Neutral	Very positive	Agree	Agree	Agree	Agree	Agree
Urban	Female	Physician	Lower income	Master degree	Hospital or clinic	Healthcare	Public (governmental)	Basic	Neutral	No	Less than 1 year	Familiar	Familiar	Familiar	Selected	Selected	Selected	Not selected	Not selected	Not selected	Selected	Selected	Not selected	Not selected	Very satisfied	Strongly agree	Yes	No	No	No	Yes	Yes	Very positive	Agree	Agree	Agree	Strongly agree	Strongly agree	Agree	Strongly agree	Strongly agree	Strongly agree	Strongly agree	Very positive	Agree	Agree	Agree	Agree	Agree
Urban	Female	Allied health professional (laboratories, physical therapy, nutrition, etc.)	Middle income	Bachelor degree	Private business (pharmacy, laboratory, etc.)	Healthcare	Private	Fluent	Neutral	No	None/ Not applicable	Not familiar	Neutral	Not familiar	Selected	Not selected	Not selected	Not selected	Not selected	Not selected	Not selected	Not selected	Not selected	Not selected	Neutral	Neutral	No	Yes	No	No	No	Yes	Positive	Neutral	Agree	Agree	Agree	Agree	Disagree	Agree	Agree	Agree	Agree	Positive	Agree	Agree	Agree	Neutral	Agree
Urban	Male	Medical Researcher /Academic	Lower income	Bachelor degree	Student or Internship/trainee	Academic	Public (governmental)	Proficient	High	No	Less than 1 year	Familiar	Familiar	Familiar	Not selected	Not selected	Not selected	Not selected	Not selected	Not selected	Selected	Selected	Not selected	Not selected	Not satisfied	Disagree	No	No	No	No	No	No	Positive	Strongly agree	Strongly agree	Strongly agree	Strongly agree	Strongly agree	Strongly agree	Strongly agree	Strongly agree	Strongly agree	Strongly agree	Positive	Agree	Neutral	Agree	Neutral	Neutral
Urban	Female	Medical Researcher /Academic	Lower income	Master degree	Academic or research institution	Academic	Public (governmental)	Proficient	High	Yes	More than 10 years	Familiar	Familiar	Familiar	Not selected	Not selected	Not selected	Not selected	Not selected	Not selected	Selected	Not selected	Not selected	Not selected	Not satisfied at all	Strongly disagree	No	Yes	Yes	Yes	Yes	Yes	Neutral	Agree	Agree	Agree	Agree	Agree	Strongly disagree	Agree	Agree	Agree	Agree	Very positive	Agree	Agree	Agree	Agree	Agree
Urban	Female	Allied health professional (laboratories, physical therapy, nutrition, etc.)	Lower income	Bachelor degree	Government agency	Healthcare	Public (governmental)	Basic	High	No	None/ Not applicable	Not familiar	Not familiar	Familiar	Selected	Not selected	Not selected	Not selected	Selected	Not selected	Not selected	Not selected	Not selected	Not selected	Not satisfied at all	Strongly disagree	No	Yes	No	No	Yes	No	Positive	Strongly agree	Strongly agree	Strongly agree	Strongly agree	Strongly agree	Disagree	Agree	Strongly agree	Strongly agree	Agree	Positive	Strongly agree	Agree	Agree	Agree	Strongly agree
Urban	Male	Allied health professional (laboratories, physical therapy, nutrition, etc.)	Middle income	Master degree	Entrepreneurial company or industry	Healthcare	Private	Fluent	Very high	Yes	1-5 years	Very familiar	Very familiar	Very familiar	Selected	Not selected	Selected	Selected	Not selected	Not selected	Selected	Not selected	Not selected	Not selected	Neutral	Agree	Yes	Yes	Yes	No	Yes	Yes	Positive	Strongly agree	Neutral	Agree	Neutral	Neutral	Strongly agree	Strongly agree	Neutral	Agree	Agree	Positive	Strongly agree	Agree	Strongly agree	Neutral	Neutral
Rural	Female	Pharmacist	Lower income	Bachelor degree	Student or Internship/trainee	Healthcare	Public (governmental)	Proficient	Neutral	No	Less than 1 year	Familiar	Not familiar	Not familiar	Selected	Selected	Not selected	Not selected	Not selected	Not selected	Not selected	Selected	Not selected	Not selected	Not satisfied at all	Agree	No	No	No	No	Yes	No	Positive	Agree	Agree	Agree	Agree	Disagree	Disagree	Agree	Neutral	Agree	Agree	Positive	Agree	Neutral	Agree	Agree	Agree
Urban	Female	Medical Researcher /Academic	Middle income	Master degree	Student or Internship/trainee	Academic	Private	Basic	Low	No	More than 10 years	Neutral	Not familiar	Not familiar	Not selected	Not selected	Not selected	Not selected	Not selected	Not selected	Not selected	Selected	Not selected	Not selected	Neutral	Neutral	No	Yes	No	No	No	No	Neutral	Neutral	Disagree	Neutral	Neutral	Disagree	Strongly disagree	Disagree	Neutral	Neutral	Neutral	Neutral	Neutral	Neutral	Neutral	Neutral	Neutral
Urban	Female	Allied health professional (laboratories, physical therapy, nutrition, etc.)	Lower income	Bachelor degree	Private business (pharmacy, laboratory, etc.)	Healthcare	Private	Basic	Neutral	No	None/ Not applicable	Not familiar	Neutral	Not familiar	Not selected	Selected	Not selected	Not selected	Not selected	Not selected	Not selected	Not selected	Not selected	Not selected	Neutral	Disagree	No	No	No	Yes	No	No	Neutral	Neutral	Neutral	Neutral	Neutral	Neutral	Neutral	Neutral	Neutral	Neutral	Neutral	Positive	Strongly agree	Agree	Agree	Agree	Agree
Urban	Female	Pharmacist	Middle income	Bachelor degree	Private business (pharmacy, laboratory, etc.)	Healthcare	Private	Proficient	High	No	Less than 1 year	Familiar	Familiar	Familiar	Not selected	Not selected	Not selected	Not selected	Not selected	Not selected	Not selected	Selected	Not selected	Not selected	Not satisfied at all	Strongly disagree	No	No	No	No	No	No	Neutral	Agree	Agree	Agree	Disagree	Disagree	Disagree	Agree	Agree	Agree	Agree	Neutral	Agree	Disagree	Agree	Agree	Agree
Urban	Female	Physician	Middle income	Bachelor degree	Student or Internship/trainee	Healthcare	Private	Basic	Neutral	No	None/ Not applicable	Neutral	Neutral	Neutral	Not selected	Not selected	Not selected	Not selected	Not selected	Not selected	Selected	Not selected	Not selected	Not selected	Satisfied	Strongly agree	No	No	No	Yes	No	No	Very positive	Agree	Agree	Agree	Agree	Agree	Neutral	Agree	Agree	Agree	Neutral	Neutral	Agree	Neutral	Agree	Agree	Agree
Urban	Male	Technology developer /IT professional	Middle income	Bachelor degree	Government agency	Others	Public (governmental)	Basic	Very high	Yes	More than 10 years	Very familiar	Very familiar	Very familiar	Selected	Selected	Selected	Selected	Selected	Selected	Selected	Selected	Not selected	Not selected	Neutral	Strongly agree	Yes	No	Yes	Yes	Yes	Yes	Very positive	Strongly agree	Strongly agree	Strongly agree	Strongly agree	Strongly agree	Strongly agree	Strongly agree	Strongly agree	Strongly agree	Strongly agree	Positive	Strongly agree	Strongly agree	Strongly agree	Strongly agree	Strongly agree
Rural	Male	Allied health professional (laboratories, physical therapy, nutrition, etc.)	Middle income	Bachelor degree	Hospital or clinic	Healthcare	Private	Fluent	Low	No	Less than 1 year	Neutral	Not familiar	Not familiar	Not selected	Not selected	Selected	Not selected	Not selected	Selected	Not selected	Not selected	Not selected	Not selected	Neutral	Neutral	No	Yes	No	Yes	No	Yes	Positive	Agree	Agree	Agree	Agree	Neutral	Neutral	Agree	Neutral	Agree	Agree	Neutral	Agree	Neutral	Agree	Neutral	Neutral
Rural	Female	Allied health professional (laboratories, physical therapy, nutrition, etc.)	Lower income	Bachelor degree	Student or Internship/trainee	Healthcare	Private	Proficient	Low	No	None/ Not applicable	Familiar	Familiar	Familiar	Not selected	Not selected	Selected	Not selected	Not selected	Not selected	Not selected	Selected	Not selected	Not selected	Very satisfied	Strongly agree	Yes	No	No	Yes	Yes	No	Positive	Agree	Agree	Agree	Agree	Disagree	Agree	Neutral	Agree	Agree	Agree	Neutral	Agree	Neutral	Agree	Neutral	Agree
Urban	Female	Allied health professional (laboratories, physical therapy, nutrition, etc.)	Lower income	Bachelor degree	Government agency	Healthcare	Private	Proficient	Very low	No	None/ Not applicable	Not familiar	Not familiar	Not familiar	Selected	Not selected	Not selected	Not selected	Not selected	Not selected	Not selected	Not selected	Not selected	Not selected	Not satisfied at all	Strongly agree	No	Yes	No	No	No	No	Very positive	Agree	Agree	Agree	Agree	Agree	Disagree	Disagree	Neutral	Neutral	Neutral	Neutral	Agree	Neutral	Agree	Neutral	Neutral
Rural	Male	Allied health professional (laboratories, physical therapy, nutrition, etc.)	Lower income	Bachelor degree	Hospital or clinic	Healthcare	Private	Proficient	Low	No	None/ Not applicable	Neutral	Neutral	Not familiar	Not selected	Not selected	Not selected	Not selected	Not selected	Selected	Not selected	Not selected	Not selected	Not selected	Very satisfied	Neutral	No	No	No	Yes	Yes	No	Positive	Neutral	Neutral	Neutral	Neutral	Neutral	Strongly disagree	Neutral	Neutral	Neutral	Neutral	Neutral	Neutral	Neutral	Neutral	Neutral	Neutral
Urban	Female	Others	Middle income	Bachelor degree	Student or Internship/trainee	Others	Public (governmental)	Basic	Low	No	None/ Not applicable	Familiar	Neutral	Not familiar	Selected	Selected	Selected	Selected	Selected	Selected	Selected	Selected	Not selected	Not selected	Satisfied	Neutral	Yes	Yes	No	Yes	No	No	Positive	Agree	Strongly agree	Strongly agree	Neutral	Agree	Strongly disagree	Neutral	Agree	Agree	Strongly agree	Neutral	Strongly agree	Agree	Strongly agree	Strongly agree	Agree
Urban	Female	Physician	Lower income	Bachelor degree	Student or Internship/trainee	Healthcare	Public (governmental)	Basic	Very low	No	None/ Not applicable	Not familiar at all	Not familiar at all	Not familiar at all	Selected	Not selected	Not selected	Not selected	Not selected	Not selected	Not selected	Not selected	Not selected	Not selected	Not satisfied at all	Strongly agree	No	No	No	No	No	No	Neutral	Agree	Agree	Agree	Agree	Agree	Strongly disagree	Neutral	Agree	Agree	Agree	Neutral	Agree	Neutral	Agree	Agree	Agree
Rural	Female	Allied health professional (laboratories, physical therapy, nutrition, etc.)	Lower income	Bachelor degree	Hospital or clinic	Healthcare	Private	Proficient	Low	No	None/ Not applicable	Not familiar	Not familiar	Not familiar	Not selected	Not selected	Not selected	Not selected	Not selected	Selected	Not selected	Not selected	Not selected	Not selected	Not satisfied	Disagree	No	No	No	No	No	No	Positive	Agree	Agree	Agree	Agree	Agree	Agree	Agree	Agree	Agree	Agree	Positive	Agree	Neutral	Agree	Neutral	Agree
Rural	Female	Medical Researcher /Academic	Middle income	Doctor of Philosophy (PhD)	Academic or research institution	Academic	Public (governmental)	Basic	Neutral	No	1-5 years	Neutral	Neutral	Neutral	Not selected	Not selected	Not selected	Not selected	Not selected	Not selected	Not selected	Selected	Not selected	Not selected	Not satisfied at all	Disagree	No	No	No	No	No	No	Very negative	Agree	Strongly agree	Strongly agree	Strongly agree	Neutral	Strongly disagree	Agree	Agree	Agree	Neutral	Positive	Agree	Agree	Agree	Neutral	Agree
Urban	Female	Medical Researcher /Academic	Lower income	Doctor of Philosophy (PhD)	Academic or research institution	Academic	Public (governmental)	Fluent	Very high	Yes	6-10 years	Familiar	Familiar	Familiar	Selected	Not selected	Selected	Selected	Not selected	Not selected	Selected	Selected	Not selected	Selected	Satisfied	Agree	Yes	Yes	Yes	No	Yes	Yes	Positive	Strongly agree	Strongly agree	Strongly agree	Strongly agree	Strongly agree	Disagree	Strongly agree	Strongly agree	Strongly agree	Strongly agree	Positive	Strongly agree	Disagree	Strongly agree	Strongly agree	Strongly agree
Rural	Male	Allied health professional (laboratories, physical therapy, nutrition, etc.)	Lower income	Bachelor degree	Student or Internship/trainee	Healthcare	Public (governmental)	Basic	Neutral	Yes	None/ Not applicable	Neutral	Neutral	Neutral	Not selected	Selected	Selected	Not selected	Selected	Not selected	Selected	Not selected	Selected	Not selected	Very satisfied	Agree	Yes	No	No	Yes	Yes	Yes	Very positive	Neutral	Neutral	Neutral	Neutral	Neutral	Disagree	Neutral	Neutral	Neutral	Disagree	Very positive	Neutral	Strongly disagree	Neutral	Strongly disagree	Neutral
Urban	Male	Allied health professional (laboratories, physical therapy, nutrition, etc.)	Lower income	Master degree	Entrepreneurial company or industry	Healthcare	Private	Proficient	High	No	6-10 years	Familiar	Familiar	Familiar	Selected	Selected	Selected	Not selected	Selected	Not selected	Selected	Not selected	Not selected	Not selected	Neutral	Strongly disagree	Yes	Yes	No	Yes	No	No	Neutral	Neutral	Neutral	Agree	Agree	Disagree	Disagree	Agree	Agree	Agree	Agree	Positive	Strongly agree	Disagree	Disagree	Disagree	Agree
Urban	Male	Medical Researcher /Academic	Lower income	Master degree	Academic or research institution	Academic	Public (governmental)	Fluent	High	No	Less than 1 year	Familiar	Familiar	Neutral	Not selected	Not selected	Not selected	Not selected	Not selected	Not selected	Selected	Not selected	Not selected	Not selected	Neutral	Neutral	Yes	No	No	Yes	Yes	No	Positive	Agree	Agree	Agree	Agree	Agree	Agree	Agree	Agree	Agree	Agree	Positive	Neutral	Agree	Agree	Neutral	Neutral
Urban	Male	Allied health professional (laboratories, physical therapy, nutrition, etc.)	Lower income	Bachelor degree	Student or Internship/trainee	Healthcare	Public (governmental)	Proficient	Neutral	No	None/ Not applicable	Neutral	Neutral	Neutral	Not selected	Not selected	Selected	Not selected	Not selected	Not selected	Not selected	Not selected	Not selected	Not selected	Neutral	Disagree	No	No	No	Yes	Yes	Yes	Neutral	Disagree	Disagree	Disagree	Neutral	Neutral	Neutral	Neutral	Neutral	Neutral	Neutral	Neutral	Neutral	Neutral	Neutral	Neutral	Neutral
Rural	Female	Medical Researcher /Academic	Middle income	Master degree	Academic or research institution	Academic	Public (governmental)	Proficient	Neutral	No	6-10 years	Neutral	Neutral	Neutral	Not selected	Not selected	Not selected	Not selected	Not selected	Not selected	Selected	Not selected	Not selected	Not selected	Not satisfied at all	Disagree	No	No	No	No	Yes	Yes	Negative	Strongly agree	Strongly agree	Strongly agree	Strongly agree	Strongly agree	Strongly agree	Neutral	Agree	Agree	Agree	Positive	Strongly agree	Agree	Agree	Agree	Agree
Urban	Male	Medical Researcher /Academic	Middle income	Master degree	Academic or research institution	Academic	Public (governmental)	Basic	Neutral	No	Less than 1 year	Neutral	Neutral	Neutral	Not selected	Selected	Not selected	Not selected	Not selected	Not selected	Not selected	Not selected	Not selected	Not selected	Neutral	Neutral	No	No	No	No	No	No	Very positive	Strongly agree	Strongly agree	Agree	Agree	Agree	Agree	Agree	Agree	Agree	Agree	Positive	Strongly agree	Strongly agree	Agree	Agree	Strongly agree
Urban	Female	Allied health professional (laboratories, physical therapy, nutrition, etc.)	Middle income	Bachelor degree	Hospital or clinic	Healthcare	Private	Proficient	High	No	None/ Not applicable	Familiar	Familiar	Familiar	Selected	Not selected	Selected	Selected	Not selected	Not selected	Selected	Not selected	Not selected	Not selected	Satisfied	Disagree	Yes	Yes	No	Yes	Yes	Yes	Positive	Agree	Agree	Agree	Agree	Agree	Neutral	Strongly agree	Agree	Agree	Agree	Neutral	Strongly agree	Strongly agree	Strongly agree	Agree	Strongly agree
Urban	Female	Medical Researcher /Academic	Lower income	Doctor of Philosophy (PhD)	Academic or research institution	Academic	Public (governmental)	Fluent	Very high	Yes	More than 10 years	Very familiar	Very familiar	Very familiar	Selected	Selected	Selected	Selected	Selected	Selected	Selected	Not selected	Not selected	Not selected	Not satisfied	Strongly disagree	No	Yes	Yes	Yes	Yes	Yes	Neutral	Strongly agree	Strongly agree	Strongly agree	Strongly agree	Disagree	Strongly agree	Strongly agree	Strongly agree	Strongly agree	Strongly agree	Very positive	Strongly agree	Strongly agree	Strongly agree	Neutral	Agree
Urban	Female	Physician	Lower income	Bachelor degree	Government agency	Healthcare	Public (governmental)	Proficient	High	No	1-5 years	Not familiar	Not familiar	Not familiar	Selected	Not selected	Not selected	Not selected	Not selected	Not selected	Not selected	Not selected	Not selected	Not selected	Neutral	Neutral	No	Yes	No	Yes	No	No	Neutral	Agree	Agree	Agree	Agree	Neutral	Disagree	Neutral	Neutral	Agree	Agree	Positive	Agree	Neutral	Agree	Neutral	Agree
Urban	Female	Allied health professional (laboratories, physical therapy, nutrition, etc.)	Middle income	Bachelor degree	Hospital or clinic	Healthcare	Private	Proficient	High	No	Less than 1 year	Familiar	Neutral	Neutral	Selected	Not selected	Selected	Not selected	Not selected	Not selected	Selected	Selected	Not selected	Not selected	Satisfied	Agree	No	No	No	No	No	No	Positive	Strongly agree	Strongly agree	Strongly agree	Strongly agree	Strongly agree	Agree	Neutral	Agree	Agree	Agree	Positive	Strongly agree	Neutral	Strongly agree	Strongly disagree	Strongly agree
Urban	Female	Medical Researcher /Academic	Lower income	Master degree	Unemployed	Academic	Private	Proficient	High	No	Less than 1 year	Familiar	Familiar	Familiar	Selected	Selected	Selected	Selected	Selected	Selected	Not selected	Not selected	Not selected	Selected	Satisfied	Agree	No	Yes	No	No	Yes	Yes	Positive	Strongly agree	Strongly agree	Agree	Neutral	Disagree	Agree	Strongly agree	Agree	Agree	Agree	Positive	Agree	Neutral	Agree	Agree	Strongly agree
Urban	Female	Others	Lower income	Bachelor degree	Unemployed	Others	Public (governmental)	Basic	Neutral	No	Less than 1 year	Neutral	Familiar	Not familiar	Not selected	Not selected	Not selected	Not selected	Not selected	Not selected	Not selected	Selected	Not selected	Not selected	Neutral	Neutral	No	Yes	No	Yes	Yes	Yes	Positive	Agree	Agree	Agree	Agree	Agree	Agree	Agree	Agree	Agree	Agree	Positive	Agree	Neutral	Agree	Neutral	Agree
Rural	Female	Others	Lower income	Bachelor degree	Hospital or clinic	Others	Public (governmental)	Proficient	High	No	None/ Not applicable	Not familiar	Neutral	Familiar	Not selected	Not selected	Not selected	Not selected	Not selected	Not selected	Not selected	Selected	Not selected	Not selected	Not satisfied at all	Strongly agree	No	No	No	Yes	No	No	Positive	Strongly agree	Agree	Strongly agree	Strongly agree	Strongly agree	Neutral	Strongly agree	Neutral	Strongly agree	Agree	Neutral	Agree	Disagree	Agree	Neutral	Strongly agree
Urban	Female	Physician	Middle income	Bachelor degree	Unemployed	Healthcare	Private	Fluent	High	No	1-5 years	Neutral	Neutral	Neutral	Not selected	Not selected	Not selected	Not selected	Not selected	Not selected	Not selected	Selected	Not selected	Not selected	Neutral	Neutral	No	No	No	No	No	No	Positive	Agree	Agree	Agree	Agree	Agree	Agree	Agree	Agree	Agree	Agree	Neutral	Neutral	Neutral	Neutral	Neutral	Neutral
Urban	Female	Pharmacist	Lower income	Master degree	Unemployed	Healthcare	Private	Proficient	High	No	Less than 1 year	Not familiar	Neutral	Familiar	Selected	Selected	Selected	Not selected	Selected	Not selected	Not selected	Selected	Selected	Selected	Not satisfied	Strongly disagree	No	Yes	No	Yes	Yes	No	Very positive	Agree	Agree	Agree	Agree	Agree	Strongly disagree	Disagree	Neutral	Neutral	Neutral	Positive	Agree	Neutral	Agree	Agree	Agree
Urban	Female	Allied health professional (laboratories, physical therapy, nutrition, etc.)	Middle income	Bachelor degree	Hospital or clinic	Healthcare	Public (governmental)	Proficient	Neutral	No	None/ Not applicable	Neutral	Familiar	Familiar	Not selected	Not selected	Not selected	Not selected	Not selected	Selected	Not selected	Not selected	Not selected	Not selected	Not satisfied	Agree	Yes	No	No	No	Yes	Yes	Neutral	Agree	Agree	Agree	Agree	Agree	Disagree	Disagree	Neutral	Neutral	Agree	Positive	Agree	Neutral	Neutral	Neutral	Neutral
Rural	Female	Medical Researcher /Academic	Lower income	Bachelor degree	Unemployed	Academic	Private	Basic	Low	No	None/ Not applicable	Not familiar	Not familiar	Not familiar	Not selected	Not selected	Not selected	Not selected	Not selected	Not selected	Not selected	Selected	Not selected	Not selected	Satisfied	Neutral	No	No	No	No	No	No	Very negative	Agree	Agree	Agree	Agree	Agree	Strongly disagree	Agree	Neutral	Agree	Agree	Neutral	Agree	Agree	Agree	Agree	Agree
Urban	Male	Allied health professional (laboratories, physical therapy, nutrition, etc.)	Middle income	Master degree	Hospital or clinic	Healthcare	Private	Proficient	High	No	1-5 years	Not familiar	Not familiar at all	Not familiar	Selected	Selected	Not selected	Not selected	Not selected	Not selected	Not selected	Not selected	Not selected	Not selected	Not satisfied	Strongly disagree	No	Yes	No	Yes	No	No	Positive	Agree	Agree	Agree	Strongly agree	Neutral	Neutral	Neutral	Agree	Strongly agree	Agree	Positive	Agree	Agree	Agree	Agree	Agree
Urban	Female	Others	Lower income	Bachelor degree	Student or Internship/trainee	Others	Private	Proficient	High	No	None/ Not applicable	Neutral	Neutral	Neutral	Selected	Not selected	Not selected	Not selected	Not selected	Not selected	Not selected	Not selected	Not selected	Not selected	Not satisfied	Neutral	No	Yes	No	Yes	Yes	No	Neutral	Neutral	Neutral	Neutral	Neutral	Neutral	Neutral	Neutral	Disagree	Neutral	Neutral	Positive	Agree	Disagree	Agree	Agree	Agree
Urban	Female	Allied health professional (laboratories, physical therapy, nutrition, etc.)	Middle income	Master degree	Private business (pharmacy, laboratory, etc.)	Healthcare	Private	Proficient	Neutral	No	More than 10 years	Familiar	Familiar	Familiar	Selected	Selected	Selected	Not selected	Not selected	Selected	Not selected	Selected	Not selected	Not selected	Satisfied	Agree	Yes	Yes	No	Yes	Yes	Yes	Positive	Agree	Agree	Agree	Disagree	Disagree	Agree	Agree	Agree	Agree	Agree	Positive	Agree	Agree	Agree	Agree	Agree
Urban	Female	Others	Lower income	Doctor of Philosophy (PhD)	Unemployed	Others	Public (governmental)	Basic	High	No	Less than 1 year	Familiar	Familiar	Familiar	Selected	Not selected	Not selected	Not selected	Not selected	Not selected	Not selected	Selected	Not selected	Not selected	Not satisfied at all	Strongly disagree	No	No	No	No	Yes	No	Neutral	Agree	Agree	Agree	Agree	Agree	Strongly disagree	Neutral	Strongly disagree	Neutral	Agree	Positive	Neutral	Strongly disagree	Agree	Strongly disagree	Strongly agree
Urban	Male	Physician	Middle income	Master degree	Academic or research institution	Healthcare	Public (governmental)	Proficient	High	No	1-5 years	Not familiar	Not familiar	Not familiar	Not selected	Not selected	Not selected	Not selected	Not selected	Not selected	Selected	Selected	Not selected	Not selected	Not satisfied at all	Strongly disagree	No	No	No	No	No	No	Neutral	Agree	Neutral	Agree	Strongly disagree	Strongly disagree	Strongly disagree	Agree	Strongly disagree	Agree	Neutral	Positive	Agree	Neutral	Agree	Agree	Disagree
Urban	Female	Allied health professional (laboratories, physical therapy, nutrition, etc.)	Lower income	Bachelor degree	Unemployed	Healthcare	Private	Proficient	Very high	Yes	More than 10 years	Familiar	Familiar	Familiar	Not selected	Not selected	Not selected	Not selected	Not selected	Selected	Selected	Not selected	Not selected	Not selected	Very satisfied	Strongly agree	Yes	Yes	Yes	Yes	Yes	Yes	Very positive	Agree	Agree	Agree	Agree	Agree	Agree	Agree	Agree	Agree	Agree	Positive	Agree	Strongly disagree	Agree	Neutral	Neutral
Urban	Male	Physician	Lower income	Bachelor degree	Hospital or clinic	Healthcare	Private	Basic	Low	No	None/ Not applicable	Familiar	Neutral	Neutral	Not selected	Not selected	Not selected	Not selected	Not selected	Not selected	Not selected	Not selected	Selected	Not selected	Not satisfied	Strongly disagree	No	No	No	No	Yes	No	Neutral	Agree	Agree	Agree	Neutral	Disagree	Agree	Neutral	Neutral	Neutral	Agree	Neutral	Agree	Agree	Agree	Agree	Neutral
Urban	Female	Medical Researcher /Academic	Middle income	Master degree	Academic or research institution	Academic	Public (governmental)	Proficient	Neutral	No	6-10 years	Neutral	Neutral	Neutral	Not selected	Not selected	Not selected	Not selected	Not selected	Not selected	Not selected	Selected	Not selected	Not selected	Very satisfied	Neutral	No	Yes	No	Yes	Yes	Yes	Neutral	Agree	Agree	Agree	Agree	Neutral	Disagree	Disagree	Neutral	Neutral	Neutral	Positive	Agree	Neutral	Agree	Neutral	Agree
Urban	Female	Allied health professional (laboratories, physical therapy, nutrition, etc.)	Middle income	Doctor of Philosophy (PhD)	Unemployed	Healthcare	Private	Proficient	High	Yes	1-5 years	Neutral	Neutral	Neutral	Selected	Selected	Selected	Not selected	Not selected	Not selected	Selected	Selected	Not selected	Not selected	Satisfied	Agree	No	Yes	No	Yes	Yes	No	Very positive	Agree	Agree	Agree	Agree	Agree	Disagree	Agree	Agree	Agree	Neutral	Positive	Agree	Neutral	Agree	Neutral	Agree
Urban	Female	Medical Researcher /Academic	Middle income	Doctor of Philosophy (PhD)	Academic or research institution	Academic	Private	Proficient	High	No	6-10 years	Familiar	Familiar	Not familiar at all	Selected	Not selected	Not selected	Not selected	Not selected	Not selected	Not selected	Not selected	Not selected	Not selected	Not satisfied at all	Strongly disagree	No	Yes	No	No	Yes	No	Positive	Agree	Agree	Agree	Agree	Agree	Strongly disagree	Agree	Agree	Agree	Agree	Positive	Agree	Agree	Agree	Strongly disagree	Agree
Urban	Male	Medical Researcher /Academic	Lower income	Doctor of Philosophy (PhD)	Student or Internship/trainee	Academic	Public (governmental)	Fluent	Neutral	No	1-5 years	Neutral	Neutral	Neutral	Not selected	Not selected	Selected	Not selected	Not selected	Not selected	Not selected	Selected	Not selected	Not selected	Not satisfied at all	Strongly disagree	No	Yes	No	Yes	No	No	Positive	Strongly agree	Strongly agree	Agree	Agree	Strongly agree	Strongly disagree	Strongly agree	Neutral	Strongly agree	Strongly agree	Positive	Strongly agree	Strongly agree	Strongly agree	Strongly agree	Strongly agree
Urban	Female	Physician	Middle income	Master degree	Unemployed	Healthcare	Public (governmental)	Basic	Low	No	1-5 years	Not familiar	Not familiar	Not familiar	Selected	Selected	Selected	Selected	Selected	Selected	Selected	Selected	Selected	Selected	Very satisfied	Agree	No	Yes	No	Yes	No	No	Very positive	Agree	Agree	Agree	Agree	Agree	Agree	Agree	Agree	Agree	Agree	Positive	Agree	Agree	Agree	Agree	Agree
Rural	Female	Pharmacist	Middle income	Bachelor degree	Private business (pharmacy, laboratory, etc.)	Healthcare	Private	Proficient	High	Yes	Less than 1 year	Familiar	Neutral	Neutral	Not selected	Not selected	Selected	Not selected	Not selected	Not selected	Selected	Not selected	Not selected	Selected	Satisfied	Strongly disagree	No	No	No	Yes	No	No	Neutral	Agree	Agree	Agree	Disagree	Agree	Disagree	Agree	Neutral	Agree	Agree	Positive	Agree	Agree	Agree	Agree	Neutral
Urban	Female	Allied health professional (laboratories, physical therapy, nutrition, etc.)	Lower income	Master degree	Student or Internship/trainee	Healthcare	Private	Proficient	Low	No	Less than 1 year	Neutral	Not familiar	Not familiar	Selected	Not selected	Not selected	Not selected	Not selected	Not selected	Selected	Not selected	Not selected	Not selected	Not satisfied	Disagree	No	Yes	No	No	No	No	Very positive	Agree	Neutral	Neutral	Neutral	Neutral	Disagree	Neutral	Disagree	Neutral	Neutral	Neutral	Agree	Disagree	Neutral	Neutral	Agree
Urban	Male	Allied health professional (laboratories, physical therapy, nutrition, etc.)	Lower income	Master degree	Hospital or clinic	Healthcare	Private	Fluent	High	No	Less than 1 year	Not familiar at all	Not familiar at all	Not familiar at all	Selected	Not selected	Not selected	Not selected	Not selected	Not selected	Not selected	Not selected	Not selected	Not selected	Neutral	Neutral	No	No	No	No	No	No	Neutral	Agree	Agree	Agree	Agree	Agree	Agree	Agree	Agree	Agree	Agree	Very positive	Agree	Agree	Agree	Agree	Agree
Urban	Male	Medical Researcher /Academic	Lower income	Bachelor degree	Student or Internship/trainee	Academic	Public (governmental)	Proficient	High	No	Less than 1 year	Familiar	Familiar	Familiar	Not selected	Not selected	Not selected	Not selected	Not selected	Not selected	Selected	Selected	Not selected	Not selected	Not satisfied	Disagree	No	No	No	No	No	No	Positive	Agree	Agree	Agree	Agree	Agree	Agree	Agree	Agree	Agree	Agree	Very positive	Strongly agree	Agree	Agree	Agree	Agree
Rural	Male	Others	Lower income	Bachelor degree	Student or Internship/trainee	Others	Public (governmental)	Proficient	High	No	None/ Not applicable	Not familiar	Not familiar	Not familiar	Not selected	Not selected	Selected	Not selected	Not selected	Not selected	Not selected	Not selected	Not selected	Not selected	Not satisfied at all	Strongly disagree	No	No	No	No	No	No	Neutral	Agree	Agree	Agree	Neutral	Agree	Strongly disagree	Neutral	Neutral	Agree	Agree	Neutral	Agree	Disagree	Agree	Disagree	Agree
Urban	Female	Medical Researcher /Academic	Middle income	Master degree	Government agency	Academic	Public (governmental)	Basic	Neutral	No	1-5 years	Neutral	Neutral	Familiar	Selected	Selected	Selected	Selected	Not selected	Not selected	Selected	Selected	Not selected	Not selected	Not satisfied at all	Strongly disagree	No	No	No	No	Yes	No	Neutral	Agree	Agree	Agree	Neutral	Neutral	Strongly disagree	Neutral	Strongly disagree	Neutral	Strongly disagree	Neutral	Agree	Neutral	Agree	Agree	Agree
Urban	Female	Allied health professional (laboratories, physical therapy, nutrition, etc.)	Middle income	Doctor of Philosophy (PhD)	Academic or research institution	Healthcare	Private	Proficient	Neutral	No	1-5 years	Familiar	Familiar	Familiar	Selected	Not selected	Not selected	Not selected	Not selected	Selected	Selected	Selected	Not selected	Not selected	Neutral	Neutral	No	No	Yes	Yes	Yes	Yes	Positive	Strongly agree	Strongly agree	Agree	Strongly agree	Agree	Neutral	Neutral	Agree	Agree	Agree	Positive	Strongly agree	Agree	Strongly agree	Agree	Strongly agree
Urban	Male	Others	Middle income	Master degree	Entrepreneurial company or industry	Others	Private	Fluent	High	No	1-5 years	Familiar	Familiar	Familiar	Selected	Selected	Selected	Selected	Selected	Selected	Selected	Selected	Selected	Selected	Satisfied	Disagree	Yes	Yes	No	Yes	Yes	No	Positive	Agree	Agree	Agree	Neutral	Neutral	Disagree	Agree	Agree	Agree	Disagree	Neutral	Agree	Agree	Agree	Agree	Agree
Urban	Female	Allied health professional (laboratories, physical therapy, nutrition, etc.)	Lower income	Bachelor degree	Unemployed	Healthcare	Private	Basic	Neutral	No	None/ Not applicable	Familiar	Not familiar at all	Neutral	Selected	Not selected	Not selected	Not selected	Not selected	Not selected	Not selected	Not selected	Not selected	Not selected	Not satisfied	Disagree	No	Yes	No	No	No	No	Very positive	Agree	Neutral	Agree	Disagree	Neutral	Strongly disagree	Neutral	Neutral	Neutral	Neutral	Very positive	Neutral	Strongly disagree	Agree	Agree	Agree
Urban	Female	Allied health professional (laboratories, physical therapy, nutrition, etc.)	Lower income	Master degree	Private business (pharmacy, laboratory, etc.)	Healthcare	Private	Basic	Low	Yes	None/ Not applicable	Not familiar at all	Neutral	Neutral	Selected	Not selected	Not selected	Selected	Not selected	Selected	Not selected	Selected	Selected	Selected	Very satisfied	Strongly agree	No	Yes	No	Yes	No	No	Very positive	Agree	Neutral	Agree	Agree	Agree	Disagree	Agree	Agree	Agree	Disagree	Very positive	Agree	Strongly disagree	Strongly disagree	Disagree	Neutral
Rural	Female	Medical Researcher /Academic	Lower income	Bachelor degree	Unemployed	Academic	Public (governmental)	Proficient	Neutral	No	Less than 1 year	Not familiar	Not familiar	Neutral	Not selected	Not selected	Not selected	Not selected	Not selected	Not selected	Selected	Not selected	Not selected	Not selected	Not satisfied	Neutral	No	Yes	No	Yes	No	No	Positive	Agree	Agree	Agree	Agree	Agree	Disagree	Neutral	Neutral	Neutral	Agree	Very positive	Neutral	Agree	Neutral	Agree	Neutral
Urban	Male	Medical Researcher /Academic	Middle income	Master degree	Unemployed	Academic	Public (governmental)	Basic	Neutral	Yes	Less than 1 year	Neutral	Neutral	Neutral	Selected	Not selected	Not selected	Not selected	Not selected	Not selected	Not selected	Not selected	Not selected	Not selected	Neutral	Neutral	No	Yes	No	No	No	No	Positive	Neutral	Neutral	Agree	Neutral	Agree	Neutral	Agree	Agree	Neutral	Disagree	Positive	Neutral	Neutral	Neutral	Neutral	Neutral
Urban	Female	Medical Researcher /Academic	Upper income	Doctor of Philosophy (PhD)	Academic or research institution	Academic	Public (governmental)	Basic	Neutral	No	6-10 years	Not familiar	Not familiar	Familiar	Selected	Not selected	Not selected	Not selected	Not selected	Not selected	Not selected	Not selected	Not selected	Not selected	Not satisfied at all	Neutral	No	No	No	Yes	No	No	Neutral	Strongly agree	Agree	Strongly agree	Strongly agree	Neutral	Strongly disagree	Strongly agree	Neutral	Strongly agree	Strongly agree	Negative	Strongly agree	Neutral	Strongly agree	Neutral	Strongly agree
Urban	Male	Medical Researcher /Academic	Lower income	Bachelor degree	Student or Internship/trainee	Academic	Public (governmental)	Fluent	High	No	None/ Not applicable	Neutral	Not familiar	Not familiar	Selected	Not selected	Selected	Not selected	Not selected	Not selected	Not selected	Selected	Not selected	Not selected	Not satisfied	Disagree	No	No	No	Yes	Yes	No	Positive	Strongly agree	Strongly agree	Agree	Agree	Neutral	Neutral	Agree	Neutral	Strongly agree	Strongly agree	Neutral	Strongly agree	Neutral	Strongly agree	Neutral	Strongly agree
Urban	Female	Pharmacist	Middle income	Doctor of Philosophy (PhD)	Academic or research institution	Healthcare	Public (governmental)	Fluent	Very high	Yes	More than 10 years	Very familiar	Familiar	Neutral	Selected	Selected	Selected	Selected	Not selected	Not selected	Selected	Not selected	Not selected	Not selected	Very satisfied	Agree	No	No	No	No	Yes	No	Very positive	Strongly agree	Agree	Agree	Strongly agree	Agree	Strongly agree	Agree	Neutral	Disagree	Strongly disagree	Very positive	Agree	Agree	Neutral	Strongly agree	Agree
Rural	Male	Allied health professional (laboratories, physical therapy, nutrition, etc.)	Middle income	Bachelor degree	Private business (pharmacy, laboratory, etc.)	Healthcare	Private	Proficient	Very high	Yes	1-5 years	Very familiar	Familiar	Familiar	Selected	Not selected	Selected	Not selected	Selected	Selected	Not selected	Selected	Not selected	Not selected	Very satisfied	Strongly agree	No	Yes	No	Yes	Yes	Yes	Very positive	Strongly agree	Strongly agree	Strongly agree	Strongly agree	Strongly agree	Strongly agree	Strongly agree	Strongly agree	Strongly agree	Strongly agree	Very positive	Strongly agree	Strongly agree	Strongly agree	Strongly agree	Strongly agree
Urban	Female	Pharmacist	Lower income	Bachelor degree	Student or Internship/trainee	Healthcare	Public (governmental)	Basic	Neutral	No	None/ Not applicable	Not familiar	Not familiar	Not familiar	Not selected	Not selected	Selected	Not selected	Selected	Not selected	Selected	Not selected	Not selected	Not selected	Not satisfied at all	Strongly disagree	Yes	No	No	No	No	No	Neutral	Strongly agree	Strongly agree	Strongly agree	Strongly agree	Strongly agree	Strongly agree	Strongly agree	Strongly agree	Strongly agree	Strongly agree	Neutral	Neutral	Neutral	Neutral	Neutral	Neutral
Urban	Female	Allied health professional (laboratories, physical therapy, nutrition, etc.)	Lower income	Bachelor degree	Hospital or clinic	Healthcare	Private	Proficient	Neutral	No	Less than 1 year	Neutral	Not familiar	Not familiar	Selected	Not selected	Not selected	Not selected	Not selected	Not selected	Not selected	Not selected	Not selected	Not selected	Not satisfied	Strongly disagree	No	Yes	No	Yes	No	No	Very positive	Agree	Agree	Agree	Neutral	Agree	Strongly disagree	Agree	Agree	Agree	Neutral	Positive	Neutral	Neutral	Agree	Disagree	Agree
Urban	Female	Pharmacist	Lower income	Master degree	Unemployed	Healthcare	Private	Proficient	Low	Yes	None/ Not applicable	Very familiar	Very familiar	Very familiar	Selected	Not selected	Not selected	Not selected	Not selected	Not selected	Not selected	Selected	Not selected	Not selected	Not satisfied at all	Strongly agree	No	No	No	No	Yes	Yes	Positive	Strongly agree	Strongly agree	Strongly agree	Strongly agree	Strongly agree	Strongly agree	Strongly agree	Strongly agree	Strongly agree	Strongly agree	Neutral	Strongly agree	Strongly agree	Strongly agree	Strongly agree	Strongly agree
Rural	Female	Allied health professional (laboratories, physical therapy, nutrition, etc.)	Middle income	Master degree	Hospital or clinic	Healthcare	Private	Proficient	Low	No	1-5 years	Neutral	Neutral	Very familiar	Not selected	Not selected	Not selected	Selected	Selected	Not selected	Not selected	Not selected	Not selected	Not selected	Satisfied	Agree	No	No	No	Yes	Yes	No	Very positive	Agree	Agree	Agree	Agree	Agree	Agree	Agree	Agree	Agree	Agree	Very positive	Agree	Agree	Agree	Agree	Agree
Urban	Female	Medical Researcher /Academic	Lower income	Master degree	Government agency	Academic	Public (governmental)	Proficient	High	Yes	More than 10 years	Neutral	Neutral	Neutral	Not selected	Not selected	Not selected	Not selected	Not selected	Not selected	Not selected	Selected	Not selected	Not selected	Not satisfied	Strongly disagree	No	No	No	No	No	No	Neutral	Agree	Neutral	Neutral	Agree	Agree	Agree	Agree	Agree	Agree	Agree	Positive	Neutral	Neutral	Neutral	Neutral	Neutral
Urban	Female	Pharmacist	Middle income	Bachelor degree	Hospital or clinic	Healthcare	Public (governmental)	Fluent	Low	No	None/ Not applicable	Neutral	Not familiar	Neutral	Selected	Not selected	Not selected	Not selected	Not selected	Not selected	Not selected	Not selected	Not selected	Not selected	Not satisfied	Strongly disagree	No	Yes	No	Yes	Yes	No	Neutral	Strongly agree	Strongly agree	Strongly agree	Strongly agree	Agree	Disagree	Agree	Agree	Agree	Agree	Neutral	Neutral	Agree	Agree	Neutral	Agree
Urban	Female	Allied health professional (laboratories, physical therapy, nutrition, etc.)	Lower income	Master degree	Unemployed	Healthcare	Private	Proficient	Neutral	No	None/ Not applicable	Familiar	Very familiar	Not familiar at all	Not selected	Not selected	Not selected	Not selected	Not selected	Not selected	Not selected	Selected	Not selected	Not selected	Neutral	Neutral	No	Yes	No	No	No	No	Neutral	Agree	Agree	Strongly agree	Agree	Strongly disagree	Strongly disagree	Strongly disagree	Strongly disagree	Neutral	Neutral	Neutral	Agree	Strongly disagree	Agree	Neutral	Agree
Rural	Male	Physician	Lower income	Bachelor degree	Student or Internship/trainee	Healthcare	Public (governmental)	Fluent	High	Yes	1-5 years	Very familiar	Familiar	Neutral	Not selected	Not selected	Selected	Not selected	Not selected	Not selected	Not selected	Not selected	Not selected	Not selected	Not satisfied	Neutral	Yes	Yes	No	Yes	No	Yes	Neutral	Neutral	Neutral	Neutral	Neutral	Agree	Disagree	Strongly agree	Disagree	Strongly agree	Disagree	Positive	Neutral	Neutral	Disagree	Agree	Strongly agree
Urban	Female	Pharmacist	Lower income	Bachelor degree	Student or Internship/trainee	Healthcare	Public (governmental)	Basic	Neutral	No	None/ Not applicable	Neutral	Neutral	Neutral	Not selected	Not selected	Selected	Not selected	Not selected	Not selected	Not selected	Not selected	Not selected	Not selected	Very satisfied	Neutral	No	Yes	No	Yes	No	No	Neutral	Agree	Agree	Agree	Agree	Agree	Agree	Agree	Agree	Agree	Agree	Very positive	Agree	Agree	Strongly agree	Strongly agree	Strongly agree
Rural	Female	Medical Researcher /Academic	Middle income	Master degree	Academic or research institution	Academic	Public (governmental)	Fluent	High	No	1-5 years	Not familiar	Not familiar	Not familiar	Selected	Selected	Selected	Not selected	Selected	Not selected	Not selected	Selected	Not selected	Not selected	Not satisfied at all	Strongly agree	No	Yes	No	No	No	No	Positive	Agree	Agree	Agree	Agree	Agree	Strongly disagree	Agree	Agree	Agree	Agree	Positive	Agree	Agree	Agree	Agree	Agree
Urban	Female	Physician	Middle income	Bachelor degree	Student or Internship/trainee	Healthcare	Public (governmental)	Basic	High	No	None/ Not applicable	Familiar	Familiar	Familiar	Selected	Not selected	Not selected	Not selected	Not selected	Selected	Not selected	Selected	Not selected	Not selected	Not satisfied at all	Strongly agree	No	No	No	Yes	Yes	Yes	Positive	Strongly agree	Strongly agree	Strongly agree	Disagree	Strongly agree	Disagree	Neutral	Strongly agree	Strongly agree	Strongly agree	Positive	Strongly agree	Disagree	Strongly agree	Disagree	Strongly agree
Urban	Female	Allied health professional (laboratories, physical therapy, nutrition, etc.)	Lower income	Doctor of Philosophy (PhD)	Academic or research institution	Healthcare	Private	Proficient	Neutral	No	1-5 years	Familiar	Neutral	Neutral	Selected	Not selected	Not selected	Not selected	Not selected	Not selected	Not selected	Not selected	Not selected	Not selected	Neutral	Neutral	No	Yes	No	No	Yes	No	Neutral	Agree	Agree	Neutral	Neutral	Agree	Disagree	Strongly agree	Neutral	Strongly agree	Agree	Neutral	Strongly agree	Agree	Strongly agree	Neutral	Strongly agree
Urban	Female	Allied health professional (laboratories, physical therapy, nutrition, etc.)	Middle income	Bachelor degree	Student or Internship/trainee	Healthcare	Public (governmental)	Basic	Neutral	No	None/ Not applicable	Very familiar	Neutral	Not familiar at all	Selected	Selected	Selected	Selected	Selected	Selected	Selected	Selected	Not selected	Not selected	Satisfied	Neutral	Yes	Yes	No	Yes	No	No	Very positive	Strongly agree	Strongly agree	Strongly agree	Neutral	Agree	Strongly disagree	Neutral	Agree	Strongly agree	Agree	Neutral	Strongly agree	Strongly agree	Strongly agree	Strongly agree	Agree
Rural	Male	Medical Researcher /Academic	Middle income	Master degree	Academic or research institution	Academic	Private	Fluent	Very high	Yes	Less than 1 year	Very familiar	Very familiar	Very familiar	Selected	Selected	Selected	Selected	Selected	Not selected	Not selected	Not selected	Not selected	Not selected	Very satisfied	Strongly agree	Yes	Yes	Yes	Yes	Yes	Yes	Positive	Agree	Agree	Strongly agree	Strongly agree	Strongly agree	Agree	Strongly agree	Strongly agree	Agree	Strongly agree	Positive	Strongly agree	Strongly agree	Strongly agree	Strongly agree	Strongly agree
Urban	Female	Allied health professional (laboratories, physical therapy, nutrition, etc.)	Lower income	Bachelor degree	Hospital or clinic	Healthcare	Public (governmental)	Basic	Low	No	None/ Not applicable	Familiar	Very familiar	Familiar	Selected	Not selected	Not selected	Not selected	Not selected	Not selected	Not selected	Not selected	Not selected	Not selected	Very satisfied	Strongly agree	No	Yes	No	Yes	No	No	Positive	Agree	Agree	Strongly agree	Neutral	Agree	Strongly disagree	Agree	Neutral	Agree	Agree	Positive	Agree	Strongly disagree	Agree	Neutral	Agree
Urban	Male	Medical Researcher /Academic	Middle income	Doctor of Philosophy (PhD)	Academic or research institution	Academic	Public (governmental)	Proficient	Neutral	Yes	More than 10 years	Not familiar	Not familiar	Not familiar	Not selected	Not selected	Not selected	Not selected	Not selected	Not selected	Selected	Selected	Not selected	Not selected	Neutral	Neutral	No	No	No	No	No	No	Very positive	Agree	Agree	Agree	Agree	Agree	Agree	Agree	Agree	Agree	Agree	Neutral	Agree	Neutral	Agree	Disagree	Agree
Urban	Female	Medical Researcher /Academic	Lower income	Bachelor degree	Unemployed	Academic	Public (governmental)	Fluent	High	No	None/ Not applicable	Familiar	Very familiar	Very familiar	Not selected	Selected	Selected	Not selected	Selected	Not selected	Selected	Selected	Not selected	Not selected	Neutral	Neutral	Yes	No	No	Yes	Yes	Yes	Neutral	Agree	Strongly agree	Strongly agree	Agree	Agree	Neutral	Agree	Agree	Strongly agree	Agree	Positive	Strongly agree	Strongly agree	Agree	Agree	Agree
Urban	Male	Allied health professional (laboratories, physical therapy, nutrition, etc.)	Lower income	Bachelor degree	Private business (pharmacy, laboratory, etc.)	Healthcare	Private	Proficient	High	No	None/ Not applicable	Not familiar at all	Not familiar	Neutral	Selected	Not selected	Not selected	Not selected	Not selected	Not selected	Not selected	Not selected	Not selected	Not selected	Not satisfied	Strongly disagree	No	No	No	Yes	No	Yes	Positive	Agree	Agree	Strongly agree	Neutral	Strongly disagree	Strongly disagree	Neutral	Disagree	Disagree	Agree	Positive	Agree	Strongly disagree	Strongly agree	Agree	Strongly agree
Urban	Female	Allied health professional (laboratories, physical therapy, nutrition, etc.)	Lower income	Master degree	Hospital or clinic	Healthcare	Private	Proficient	Neutral	No	None/ Not applicable	Not familiar at all	Not familiar	Not familiar	Not selected	Not selected	Not selected	Not selected	Selected	Not selected	Not selected	Not selected	Not selected	Not selected	Not satisfied	Strongly disagree	No	No	No	Yes	No	No	Positive	Agree	Agree	Agree	Agree	Agree	Disagree	Agree	Disagree	Agree	Agree	Positive	Strongly agree	Agree	Strongly agree	Agree	Agree
Urban	Male	Medical Researcher /Academic	Middle income	Doctor of Philosophy (PhD)	Government agency	Academic	Public (governmental)	Proficient	High	No	6-10 years	Familiar	Familiar	Not familiar	Selected	Selected	Selected	Not selected	Not selected	Not selected	Selected	Not selected	Not selected	Not selected	Not satisfied	Strongly agree	No	No	No	No	No	No	Positive	Agree	Agree	Agree	Strongly agree	Strongly agree	Neutral	Strongly agree	Agree	Agree	Agree	Positive	Agree	Agree	Strongly agree	Agree	Agree
Urban	Female	Allied health professional (laboratories, physical therapy, nutrition, etc.)	Lower income	Master degree	Non-governmental organization (NGO)	Healthcare	Private	Proficient	Very low	No	None/ Not applicable	Not familiar	Not familiar	Not familiar	Not selected	Not selected	Not selected	Not selected	Not selected	Not selected	Not selected	Selected	Not selected	Not selected	Very satisfied	Strongly agree	No	No	No	No	Yes	No	Neutral	Agree	Agree	Agree	Agree	Disagree	Strongly disagree	Neutral	Neutral	Neutral	Agree	Positive	Agree	Neutral	Strongly agree	Neutral	Agree
Urban	Female	Physician	Lower income	Doctor of Philosophy (PhD)	Unemployed	Healthcare	Public (governmental)	Basic	Neutral	No	Less than 1 year	Familiar	Familiar	Familiar	Selected	Not selected	Not selected	Not selected	Not selected	Not selected	Selected	Selected	Not selected	Not selected	Not satisfied at all	Strongly agree	No	No	No	No	No	No	Positive	Neutral	Agree	Agree	Agree	Agree	Strongly disagree	Agree	Strongly disagree	Agree	Agree	Very negative	Strongly agree	Strongly agree	Strongly agree	Strongly agree	Strongly agree
Urban	Female	Medical Researcher /Academic	Middle income	Bachelor degree	Student or Internship/trainee	Academic	Private	Basic	Low	Yes	Less than 1 year	Familiar	Familiar	Neutral	Selected	Selected	Not selected	Not selected	Not selected	Not selected	Selected	Selected	Not selected	Not selected	Not satisfied at all	Neutral	No	No	No	Yes	Yes	No	Positive	Agree	Agree	Agree	Agree	Neutral	Neutral	Agree	Neutral	Agree	Neutral	Neutral	Agree	Neutral	Neutral	Neutral	Disagree
Urban	Male	Medical Researcher /Academic	Lower income	Doctor of Philosophy (PhD)	Academic or research institution	Academic	Private	Basic	Neutral	No	More than 10 years	Neutral	Neutral	Neutral	Not selected	Not selected	Not selected	Selected	Not selected	Not selected	Selected	Not selected	Not selected	Not selected	Not satisfied at all	Neutral	No	Yes	No	No	No	No	Neutral	Strongly agree	Strongly agree	Strongly agree	Agree	Agree	Strongly disagree	Strongly agree	Disagree	Disagree	Agree	Very positive	Agree	Neutral	Strongly agree	Agree	Strongly agree
Urban	Female	Medical Researcher /Academic	Middle income	Master degree	Academic or research institution	Academic	Private	Proficient	High	No	1-5 years	Familiar	Neutral	Not familiar	Selected	Not selected	Not selected	Not selected	Not selected	Not selected	Not selected	Selected	Not selected	Not selected	Neutral	Neutral	No	No	No	Yes	No	Yes	Neutral	Agree	Agree	Agree	Agree	Agree	Strongly disagree	Disagree	Neutral	Neutral	Agree	Positive	Agree	Neutral	Agree	Agree	Agree
Urban	Female	Allied health professional (laboratories, physical therapy, nutrition, etc.)	Lower income	Bachelor degree	Student or Internship/trainee	Healthcare	Public (governmental)	Proficient	High	No	None/ Not applicable	Familiar	Neutral	Familiar	Selected	Selected	Not selected	Not selected	Selected	Selected	Not selected	Selected	Not selected	Not selected	Satisfied	Neutral	Yes	Yes	No	Yes	Yes	No	Neutral	Strongly agree	Strongly agree	Agree	Agree	Agree	Agree	Strongly agree	Agree	Agree	Strongly agree	Positive	Agree	Agree	Strongly agree	Strongly agree	Neutral
Urban	Female	Pharmacist	Middle income	Bachelor degree	Student or Internship/trainee	Healthcare	Private	Basic	Low	No	None/ Not applicable	Familiar	Familiar	Familiar	Not selected	Not selected	Not selected	Not selected	Not selected	Not selected	Not selected	Selected	Not selected	Not selected	Very satisfied	Strongly agree	No	No	No	Yes	Yes	No	Very positive	Strongly agree	Strongly agree	Strongly agree	Agree	Agree	Disagree	Agree	Agree	Agree	Agree	Positive	Agree	Neutral	Agree	Disagree	Agree
Urban	Female	Medical Researcher /Academic	Lower income	Master degree	Student or Internship/trainee	Academic	Public (governmental)	Fluent	Very high	Yes	More than 10 years	Familiar	Familiar	Familiar	Selected	Selected	Selected	Selected	Selected	Selected	Selected	Selected	Selected	Selected	Satisfied	Agree	Yes	Yes	Yes	No	No	Yes	Positive	Agree	Agree	Agree	Agree	Agree	Agree	Agree	Agree	Agree	Agree	Positive	Agree	Agree	Agree	Agree	Agree
Rural	Female	Allied health professional (laboratories, physical therapy, nutrition, etc.)	Lower income	Bachelor degree	Student or Internship/trainee	Healthcare	Public (governmental)	Proficient	Neutral	No	Less than 1 year	Not familiar	Not familiar	Familiar	Selected	Selected	Not selected	Not selected	Not selected	Selected	Not selected	Selected	Not selected	Not selected	Not satisfied at all	Strongly disagree	No	No	No	Yes	Yes	Yes	Negative	Strongly agree	Strongly agree	Strongly agree	Strongly agree	Strongly agree	Strongly disagree	Strongly agree	Strongly agree	Strongly agree	Strongly agree	Neutral	Strongly agree	Neutral	Strongly agree	Strongly agree	Strongly agree
Rural	Female	Allied health professional (laboratories, physical therapy, nutrition, etc.)	Lower income	Bachelor degree	Student or Internship/trainee	Healthcare	Public (governmental)	Basic	Neutral	No	Less than 1 year	Neutral	Neutral	Not familiar at all	Selected	Not selected	Selected	Not selected	Not selected	Not selected	Not selected	Selected	Not selected	Not selected	Neutral	Neutral	No	Yes	No	No	No	No	Negative	Agree	Agree	Agree	Agree	Agree	Disagree	Strongly agree	Strongly agree	Strongly agree	Strongly agree	Neutral	Agree	Agree	Agree	Agree	Agree
Rural	Female	Allied health professional (laboratories, physical therapy, nutrition, etc.)	Lower income	Bachelor degree	Unemployed	Healthcare	Private	Basic	Low	No	None/ Not applicable	Not familiar	Not familiar	Not familiar	Selected	Not selected	Not selected	Not selected	Not selected	Not selected	Selected	Selected	Not selected	Not selected	Satisfied	Agree	No	Yes	No	Yes	No	No	Positive	Agree	Agree	Agree	Agree	Neutral	Strongly disagree	Neutral	Agree	Agree	Agree	Neutral	Agree	Agree	Agree	Agree	Agree
Urban	Male	Allied health professional (laboratories, physical therapy, nutrition, etc.)	Middle income	Doctor of Philosophy (PhD)	Academic or research institution	Healthcare	Public (governmental)	Fluent	High	No	More than 10 years	Familiar	Familiar	Familiar	Not selected	Selected	Not selected	Not selected	Selected	Not selected	Selected	Selected	Not selected	Not selected	Satisfied	Agree	Yes	Yes	Yes	Yes	No	Yes	Very positive	Strongly agree	Strongly agree	Strongly agree	Strongly agree	Agree	Agree	Neutral	Neutral	Agree	Disagree	Positive	Agree	Neutral	Strongly agree	Disagree	Agree
Rural	Male	Medical Researcher /Academic	Lower income	Master degree	Student or Internship/trainee	Academic	Private	Fluent	High	No	Less than 1 year	Neutral	Not familiar	Not familiar	Not selected	Not selected	Not selected	Not selected	Not selected	Not selected	Selected	Selected	Not selected	Not selected	Not satisfied	Disagree	No	No	No	No	No	Yes	Positive	Strongly disagree	Strongly disagree	Strongly disagree	Neutral	Disagree	Agree	Agree	Agree	Agree	Agree	Neutral	Strongly disagree	Disagree	Strongly disagree	Strongly disagree	Strongly disagree
Urban	Female	Physician	Middle income	Bachelor degree	Student or Internship/trainee	Healthcare	Public (governmental)	Fluent	High	Yes	None/ Not applicable	Familiar	Familiar	Familiar	Not selected	Not selected	Not selected	Not selected	Selected	Selected	Selected	Selected	Not selected	Not selected	Not satisfied	Strongly agree	No	No	No	No	Yes	No	Positive	Agree	Agree	Agree	Agree	Agree	Agree	Agree	Agree	Agree	Agree	Neutral	Agree	Agree	Agree	Agree	Agree
Urban	Female	Medical Researcher /Academic	Middle income	Master degree	Academic or research institution	Academic	Public (governmental)	Fluent	Neutral	No	6-10 years	Neutral	Neutral	Neutral	Not selected	Not selected	Not selected	Not selected	Not selected	Not selected	Not selected	Selected	Not selected	Not selected	Not satisfied	Neutral	No	No	No	Yes	No	No	Positive	Agree	Neutral	Agree	Agree	Agree	Disagree	Neutral	Neutral	Agree	Neutral	Neutral	Agree	Neutral	Agree	Agree	Neutral
Urban	Female	Nurse	Middle income	Master degree	Hospital or clinic	Healthcare	Public (governmental)	Proficient	High	Yes	Less than 1 year	Familiar	Familiar	Familiar	Not selected	Selected	Selected	Selected	Not selected	Not selected	Selected	Selected	Not selected	Not selected	Very satisfied	Agree	Yes	Yes	Yes	Yes	Yes	Yes	Very positive	Neutral	Neutral	Neutral	Neutral	Neutral	Neutral	Neutral	Neutral	Neutral	Neutral	Positive	Neutral	Neutral	Neutral	Neutral	Neutral
Urban	Female	Medical Researcher /Academic	Middle income	Bachelor degree	Student or Internship/trainee	Academic	Public (governmental)	Proficient	Neutral	Yes	Less than 1 year	Neutral	Familiar	Familiar	Selected	Not selected	Selected	Not selected	Selected	Selected	Selected	Selected	Not selected	Selected	Neutral	Agree	Yes	No	No	Yes	Yes	Yes	Positive	Disagree	Agree	Agree	Agree	Agree	Neutral	Agree	Agree	Agree	Agree	Positive	Agree	Agree	Agree	Agree	Agree
Urban	Female	Allied health professional (laboratories, physical therapy, nutrition, etc.)	Lower income	Master degree	Hospital or clinic	Healthcare	Private	Fluent	High	Yes	1-5 years	Familiar	Familiar	Familiar	Selected	Not selected	Not selected	Not selected	Not selected	Not selected	Not selected	Not selected	Not selected	Not selected	Satisfied	Neutral	No	Yes	No	Yes	Yes	No	Positive	Agree	Agree	Agree	Agree	Agree	Agree	Agree	Neutral	Agree	Agree	Neutral	Agree	Neutral	Agree	Neutral	Neutral
Rural	Female	Physician	Lower income	Bachelor degree	Student or Internship/trainee	Healthcare	Private	Basic	Neutral	No	None/ Not applicable	Neutral	Neutral	Neutral	Not selected	Selected	Not selected	Not selected	Not selected	Not selected	Not selected	Selected	Selected	Not selected	Neutral	Neutral	No	Yes	No	Yes	Yes	Yes	Neutral	Neutral	Disagree	Neutral	Neutral	Neutral	Disagree	Agree	Neutral	Neutral	Neutral	Neutral	Agree	Neutral	Agree	Disagree	Neutral
Urban	Male	Allied health professional (laboratories, physical therapy, nutrition, etc.)	Lower income	Bachelor degree	Unemployed	Healthcare	Public (governmental)	Basic	High	No	None/ Not applicable	Familiar	Familiar	Familiar	Not selected	Not selected	Not selected	Not selected	Not selected	Not selected	Not selected	Selected	Not selected	Not selected	Not satisfied at all	Strongly agree	No	No	No	No	No	No	Very positive	Strongly agree	Strongly agree	Strongly agree	Strongly agree	Strongly agree	Strongly disagree	Strongly agree	Strongly agree	Strongly agree	Strongly agree	Neutral	Strongly agree	Strongly disagree	Strongly agree	Strongly agree	Strongly agree
Urban	Female	Allied health professional (laboratories, physical therapy, nutrition, etc.)	Middle income	Bachelor degree	Student or Internship/trainee	Healthcare	Public (governmental)	Basic	Low	No	None/ Not applicable	Not familiar	Not familiar	Not familiar	Not selected	Not selected	Not selected	Not selected	Not selected	Not selected	Not selected	Not selected	Selected	Not selected	Very satisfied	Strongly disagree	No	Yes	No	Yes	Yes	No	Very positive	Strongly agree	Strongly agree	Strongly agree	Strongly agree	Strongly agree	Disagree	Strongly agree	Strongly agree	Strongly agree	Strongly agree	Very positive	Strongly agree	Strongly agree	Strongly agree	Strongly disagree	Strongly agree
Urban	Female	Pharmacist	Lower income	Bachelor degree	Private business (pharmacy, laboratory, etc.)	Healthcare	Private	Basic	Neutral	No	None/ Not applicable	Neutral	Neutral	Neutral	Selected	Not selected	Selected	Selected	Not selected	Not selected	Not selected	Selected	Not selected	Not selected	Not satisfied at all	Strongly disagree	No	Yes	No	No	Yes	No	Very negative	Disagree	Disagree	Disagree	Disagree	Disagree	Disagree	Disagree	Disagree	Disagree	Disagree	Neutral	Disagree	Disagree	Disagree	Disagree	Disagree
Urban	Female	Allied health professional (laboratories, physical therapy, nutrition, etc.)	Middle income	Bachelor degree	Unemployed	Healthcare	Private	Proficient	Neutral	No	Less than 1 year	Very familiar	Neutral	Neutral	Not selected	Selected	Not selected	Not selected	Not selected	Not selected	Not selected	Selected	Not selected	Not selected	Satisfied	Agree	No	Yes	No	No	Yes	No	Positive	Agree	Agree	Agree	Agree	Strongly agree	Strongly disagree	Agree	Agree	Agree	Agree	Positive	Strongly agree	Neutral	Strongly agree	Neutral	Neutral
Rural	Male	Allied health professional (laboratories, physical therapy, nutrition, etc.)	Middle income	Master degree	Academic or research institution	Healthcare	Public (governmental)	Fluent	Very high	No	6-10 years	Very familiar	Very familiar	Very familiar	Selected	Selected	Selected	Not selected	Selected	Selected	Selected	Selected	Not selected	Not selected	Neutral	Disagree	Yes	Yes	No	No	Yes	Yes	Positive	Agree	Disagree	Agree	Disagree	Strongly disagree	Disagree	Strongly agree	Neutral	Agree	Agree	Neutral	Strongly agree	Agree	Strongly agree	Strongly agree	Strongly agree
Urban	Female	Medical Researcher /Academic	Middle income	Master degree	Unemployed	Academic	Public (governmental)	Proficient	Neutral	No	1-5 years	Neutral	Neutral	Neutral	Selected	Selected	Selected	Selected	Not selected	Selected	Selected	Selected	Selected	Not selected	Satisfied	Agree	No	Yes	No	No	Yes	No	Neutral	Neutral	Neutral	Neutral	Neutral	Agree	Disagree	Agree	Neutral	Neutral	Neutral	Neutral	Agree	Strongly agree	Neutral	Strongly agree	Strongly agree
Urban	Male	Others	Middle income	Doctor of Philosophy (PhD)	Academic or research institution	Others	Public (governmental)	Fluent	Neutral	No	More than 10 years	Familiar	Familiar	Familiar	Selected	Not selected	Not selected	Not selected	Selected	Not selected	Selected	Selected	Not selected	Not selected	Neutral	Neutral	Yes	No	No	No	No	No	Neutral	Agree	Agree	Agree	Agree	Neutral	Strongly disagree	Agree	Neutral	Disagree	Strongly disagree	Neutral	Strongly agree	Strongly agree	Strongly agree	Strongly agree	Strongly agree
Urban	Female	Pharmacist	Middle income	Doctor of Philosophy (PhD)	Academic or research institution	Healthcare	Public (governmental)	Proficient	High	Yes	More than 10 years	Very familiar	Very familiar	Very familiar	Selected	Not selected	Selected	Selected	Not selected	Not selected	Selected	Not selected	Selected	Not selected	Neutral	Neutral	Yes	No	Yes	Yes	Yes	Yes	Neutral	Agree	Neutral	Neutral	Disagree	Neutral	Strongly agree	Strongly agree	Neutral	Strongly agree	Strongly agree	Neutral	Neutral	Strongly agree	Strongly agree	Disagree	Strongly agree
Urban	Female	Pharmacist	Lower income	Bachelor degree	Private business (pharmacy, laboratory, etc.)	Healthcare	Private	Proficient	High	Yes	1-5 years	Familiar	Neutral	Neutral	Selected	Selected	Selected	Not selected	Selected	Selected	Selected	Selected	Not selected	Not selected	Satisfied	Agree	No	Yes	No	Yes	Yes	No	Positive	Agree	Agree	Agree	Agree	Agree	Neutral	Neutral	Agree	Neutral	Neutral	Positive	Agree	Neutral	Agree	Neutral	Agree
Urban	Male	Allied health professional (laboratories, physical therapy, nutrition, etc.)	Middle income	Bachelor degree	Hospital or clinic	Healthcare	Private	Proficient	High	No	1-5 years	Not familiar	Not familiar	Not familiar	Not selected	Not selected	Not selected	Not selected	Not selected	Not selected	Selected	Not selected	Not selected	Not selected	Not satisfied at all	Strongly disagree	No	No	No	No	No	No	Neutral	Agree	Agree	Agree	Agree	Neutral	Disagree	Agree	Agree	Agree	Agree	Positive	Agree	Neutral	Agree	Neutral	Agree
Urban	Male	Allied health professional (laboratories, physical therapy, nutrition, etc.)	Middle income	Bachelor degree	Hospital or clinic	Healthcare	Private	Proficient	High	No	1-5 years	Not familiar	Not familiar	Not familiar	Not selected	Not selected	Not selected	Not selected	Not selected	Not selected	Selected	Not selected	Not selected	Not selected	Not satisfied at all	Strongly disagree	No	No	No	No	No	No	Neutral	Agree	Agree	Agree	Agree	Neutral	Disagree	Agree	Agree	Agree	Agree	Positive	Agree	Neutral	Agree	Neutral	Agree
Rural	Female	Physician	Middle income	Master degree	Hospital or clinic	Healthcare	Public (governmental)	Proficient	Very low	No	None/ Not applicable	Familiar	Not familiar	Not familiar	Selected	Not selected	Not selected	Not selected	Not selected	Not selected	Selected	Not selected	Not selected	Not selected	Not satisfied	Disagree	No	No	No	No	No	No	Neutral	Disagree	Neutral	Disagree	Disagree	Agree	Strongly disagree	Neutral	Neutral	Agree	Agree	Negative	Agree	Agree	Agree	Agree	Strongly disagree
Rural	Male	Medical Researcher /Academic	Upper income	Doctor of Philosophy (PhD)	Government agency	Academic	Public (governmental)	Basic	Low	Yes	1-5 years	Not familiar at all	Not familiar	Not familiar	Selected	Not selected	Selected	Not selected	Selected	Not selected	Not selected	Selected	Not selected	Not selected	Neutral	Agree	Yes	No	No	Yes	Yes	Yes	Neutral	Neutral	Agree	Agree	Neutral	Agree	Agree	Agree	Strongly agree	Agree	Agree	Positive	Agree	Agree	Agree	Agree	Agree
Rural	Male	Others	Lower income	Bachelor degree	Student or Internship/trainee	Others	Public (governmental)	Basic	High	No	Less than 1 year	Neutral	Neutral	Neutral	Selected	Not selected	Not selected	Not selected	Not selected	Not selected	Selected	Selected	Not selected	Not selected	Not satisfied at all	Agree	No	No	No	Yes	Yes	No	Neutral	Agree	Agree	Agree	Agree	Disagree	Disagree	Neutral	Neutral	Agree	Agree	Positive	Neutral	Disagree	Agree	Disagree	Agree
Urban	Male	Allied health professional (laboratories, physical therapy, nutrition, etc.)	Lower income	Doctor of Philosophy (PhD)	Academic or research institution	Healthcare	Public (governmental)	Proficient	Neutral	No	1-5 years	Neutral	Neutral	Neutral	Not selected	Not selected	Not selected	Not selected	Not selected	Selected	Not selected	Not selected	Not selected	Not selected	Not satisfied at all	Disagree	No	No	No	Yes	No	No	Positive	Agree	Agree	Agree	Agree	Agree	Neutral	Agree	Agree	Agree	Agree	Neutral	Neutral	Neutral	Neutral	Neutral	Neutral
Urban	Female	Allied health professional (laboratories, physical therapy, nutrition, etc.)	Lower income	Bachelor degree	Unemployed	Healthcare	Public (governmental)	Basic	High	Yes	None/ Not applicable	Familiar	Familiar	Familiar	Not selected	Not selected	Not selected	Not selected	Not selected	Not selected	Selected	Not selected	Not selected	Not selected	Neutral	Neutral	No	No	No	Yes	Yes	Yes	Positive	Agree	Agree	Agree	Agree	Agree	Disagree	Agree	Agree	Agree	Agree	Positive	Agree	Disagree	Agree	Disagree	Agree
Rural	Male	Allied health professional (laboratories, physical therapy, nutrition, etc.)	Lower income	Bachelor degree	Student or Internship/trainee	Healthcare	Public (governmental)	Basic	Low	No	None/ Not applicable	Not familiar at all	Not familiar at all	Not familiar at all	Not selected	Not selected	Not selected	Not selected	Not selected	Not selected	Not selected	Selected	Not selected	Not selected	Not satisfied at all	Neutral	No	No	No	No	No	No	Negative	Strongly disagree	Strongly disagree	Strongly disagree	Strongly disagree	Strongly disagree	Agree	Strongly disagree	Disagree	Disagree	Strongly disagree	Neutral	Neutral	Neutral	Disagree	Disagree	Disagree
Urban	Female	Allied health professional (laboratories, physical therapy, nutrition, etc.)	Lower income	Master degree	Private business (pharmacy, laboratory, etc.)	Healthcare	Private	Basic	Very high	No	Less than 1 year	Not familiar	Not familiar	Neutral	Not selected	Not selected	Not selected	Not selected	Not selected	Selected	Not selected	Not selected	Not selected	Not selected	Not satisfied	Strongly disagree	No	No	No	No	Yes	No	Neutral	Strongly agree	Strongly agree	Strongly agree	Strongly agree	Strongly agree	Neutral	Agree	Strongly agree	Strongly agree	Strongly agree	Positive	Strongly agree	Neutral	Strongly agree	Neutral	Strongly agree
Urban	Male	Allied health professional (laboratories, physical therapy, nutrition, etc.)	Lower income	Bachelor degree	Unemployed	Healthcare	Private	Basic	High	No	Less than 1 year	Familiar	Familiar	Neutral	Not selected	Selected	Not selected	Not selected	Not selected	Not selected	Not selected	Selected	Not selected	Not selected	Neutral	Strongly agree	No	Yes	No	Yes	Yes	Yes	Neutral	Agree	Agree	Agree	Agree	Agree	Agree	Agree	Agree	Agree	Neutral	Very positive	Agree	Neutral	Agree	Neutral	Neutral
Urban	Female	Medical Researcher /Academic	Lower income	Doctor of Philosophy (PhD)	Academic or research institution	Academic	Public (governmental)	Proficient	High	No	More than 10 years	Not familiar at all	Not familiar at all	Not familiar at all	Selected	Not selected	Not selected	Not selected	Not selected	Not selected	Not selected	Not selected	Not selected	Not selected	Not satisfied at all	Strongly disagree	No	No	No	No	No	No	Neutral	Neutral	Agree	Agree	Agree	Agree	Disagree	Strongly agree	Neutral	Disagree	Disagree	Neutral	Neutral	Neutral	Strongly agree	Strongly agree	Neutral
Urban	Male	Medical Researcher /Academic	Middle income	Master degree	Student or Internship/trainee	Academic	Private	Basic	Very high	No	None/ Not applicable	Familiar	Familiar	Neutral	Not selected	Not selected	Not selected	Not selected	Not selected	Not selected	Selected	Not selected	Not selected	Not selected	Satisfied	Neutral	Yes	Yes	No	Yes	No	No	Positive	Disagree	Neutral	Neutral	Strongly agree	Agree	Strongly agree	Agree	Strongly agree	Agree	Agree	Positive	Disagree	Neutral	Agree	Strongly agree	Strongly agree
Urban	Female	Pharmacist	Middle income	Master degree	Unemployed	Healthcare	Private	Proficient	High	No	Less than 1 year	Familiar	Not familiar	Familiar	Selected	Selected	Not selected	Not selected	Selected	Not selected	Selected	Selected	Not selected	Not selected	Not satisfied	Strongly disagree	No	No	No	No	No	No	Neutral	Agree	Agree	Agree	Agree	Disagree	Neutral	Agree	Neutral	Neutral	Agree	Neutral	Strongly agree	Neutral	Strongly agree	Agree	Strongly agree
Rural	Male	Allied health professional (laboratories, physical therapy, nutrition, etc.)	Middle income	Master degree	Hospital or clinic	Healthcare	Private	Proficient	Very high	No	1-5 years	Very familiar	Familiar	Familiar	Not selected	Not selected	Not selected	Selected	Not selected	Not selected	Selected	Selected	Not selected	Not selected	Not satisfied at all	Disagree	No	No	No	Yes	Yes	No	Positive	Strongly agree	Agree	Strongly agree	Agree	Strongly agree	Disagree	Agree	Agree	Agree	Agree	Positive	Agree	Neutral	Strongly agree	Neutral	Agree
Urban	Male	Allied health professional (laboratories, physical therapy, nutrition, etc.)	Lower income	Master degree	Entrepreneurial company or industry	Healthcare	Private	Proficient	High	No	6-10 years	Familiar	Familiar	Familiar	Selected	Not selected	Selected	Not selected	Selected	Not selected	Selected	Not selected	Not selected	Not selected	Neutral	Disagree	No	No	Yes	Yes	Yes	Yes	Neutral	Strongly agree	Strongly agree	Agree	Neutral	Strongly disagree	Neutral	Neutral	Neutral	Neutral	Neutral	Positive	Agree	Agree	Strongly agree	Agree	Agree
Urban	Female	Allied health professional (laboratories, physical therapy, nutrition, etc.)	Lower income	Master degree	Unemployed	Healthcare	Private	Basic	Neutral	No	1-5 years	Familiar	Familiar	Familiar	Selected	Selected	Selected	Not selected	Not selected	Selected	Selected	Selected	Not selected	Not selected	Satisfied	Strongly disagree	Yes	Yes	No	Yes	Yes	No	Very positive	Agree	Agree	Agree	Agree	Agree	Neutral	Agree	Neutral	Agree	Agree	Very positive	Agree	Neutral	Agree	Agree	Agree
Rural	Female	Medical Researcher /Academic	Middle income	Doctor of Philosophy (PhD)	Academic or research institution	Academic	Public (governmental)	Proficient	Neutral	No	6-10 years	Not familiar	Not familiar at all	Not familiar	Selected	Not selected	Not selected	Not selected	Not selected	Not selected	Not selected	Not selected	Not selected	Not selected	Not satisfied	Neutral	No	No	No	Yes	Yes	No	Neutral	Agree	Agree	Strongly agree	Strongly agree	Neutral	Strongly disagree	Agree	Disagree	Strongly agree	Strongly agree	Positive	Strongly agree	Neutral	Strongly agree	Neutral	Agree
Urban	Female	Allied health professional (laboratories, physical therapy, nutrition, etc.)	Lower income	Master degree	Unemployed	Healthcare	Private	Proficient	High	No	Less than 1 year	Familiar	Not familiar	Familiar	Selected	Selected	Not selected	Selected	Not selected	Selected	Selected	Selected	Not selected	Selected	Neutral	Agree	No	Yes	No	Yes	No	No	Positive	Agree	Neutral	Agree	Agree	Agree	Neutral	Neutral	Neutral	Agree	Agree	Neutral	Neutral	Agree	Agree	Agree	Agree
Urban	Female	Allied health professional (laboratories, physical therapy, nutrition, etc.)	Lower income	Master degree	Academic or research institution	Healthcare	Private	Proficient	Low	No	6-10 years	Neutral	Neutral	Familiar	Selected	Selected	Not selected	Not selected	Not selected	Not selected	Selected	Not selected	Not selected	Not selected	Satisfied	Agree	No	Yes	Yes	Yes	No	No	Positive	Agree	Agree	Agree	Agree	Agree	Disagree	Neutral	Agree	Agree	Agree	Neutral	Agree	Neutral	Agree	Agree	Agree
Rural	Female	Medical Researcher /Academic	Lower income	Doctor of Philosophy (PhD)	Unemployed	Academic	Private	Proficient	High	No	6-10 years	Familiar	Neutral	Familiar	Selected	Not selected	Not selected	Not selected	Not selected	Not selected	Not selected	Selected	Not selected	Not selected	Not satisfied	Disagree	No	Yes	Yes	Yes	No	No	Neutral	Agree	Strongly agree	Strongly agree	Strongly agree	Agree	Strongly disagree	Neutral	Neutral	Strongly agree	Strongly agree	Neutral	Agree	Disagree	Neutral	Disagree	Neutral
Rural	Male	Others	Upper income	Bachelor degree	Government agency	Others	Public (governmental)	Proficient	Neutral	No	None/ Not applicable	Neutral	Neutral	Not familiar	Selected	Not selected	Not selected	Not selected	Not selected	Not selected	Not selected	Not selected	Not selected	Not selected	Satisfied	Agree	Yes	Yes	No	Yes	No	No	Positive	Neutral	Agree	Agree	Agree	Agree	Strongly disagree	Neutral	Neutral	Agree	Agree	Neutral	Neutral	Neutral	Agree	Agree	Neutral
Urban	Female	Allied health professional (laboratories, physical therapy, nutrition, etc.)	Lower income	Master degree	Student or Internship/trainee	Healthcare	Public (governmental)	Proficient	High	No	None/ Not applicable	Not familiar	Not familiar	Not familiar	Not selected	Not selected	Not selected	Not selected	Not selected	Not selected	Selected	Selected	Not selected	Not selected	Not satisfied at all	Strongly disagree	No	No	No	No	No	No	Neutral	Disagree	Disagree	Disagree	Disagree	Disagree	Disagree	Disagree	Disagree	Disagree	Disagree	Neutral	Disagree	Disagree	Disagree	Disagree	Disagree
Urban	Female	Allied health professional (laboratories, physical therapy, nutrition, etc.)	Lower income	Bachelor degree	Student or Internship/trainee	Healthcare	Public (governmental)	Basic	Neutral	No	None/ Not applicable	Not familiar	Not familiar	Not familiar	Not selected	Not selected	Not selected	Not selected	Not selected	Not selected	Not selected	Selected	Not selected	Not selected	Not satisfied at all	Neutral	No	No	No	Yes	Yes	No	Neutral	Neutral	Agree	Agree	Neutral	Neutral	Disagree	Neutral	Neutral	Neutral	Neutral	Neutral	Agree	Agree	Agree	Neutral	Agree
Urban	Male	Allied health professional (laboratories, physical therapy, nutrition, etc.)	Lower income	Bachelor degree	Student or Internship/trainee	Healthcare	Public (governmental)	Proficient	High	No	None/ Not applicable	Familiar	Familiar	Familiar	Selected	Not selected	Not selected	Not selected	Selected	Not selected	Selected	Selected	Not selected	Not selected	Neutral	Neutral	Yes	Yes	No	No	No	No	Positive	Agree	Agree	Agree	Agree	Agree	Neutral	Agree	Agree	Agree	Neutral	Positive	Agree	Agree	Agree	Neutral	Agree
Urban	Female	Allied health professional (laboratories, physical therapy, nutrition, etc.)	Lower income	Master degree	Academic or research institution	Healthcare	Public (governmental)	Basic	Neutral	Yes	Less than 1 year	Neutral	Familiar	Not familiar	Selected	Not selected	Not selected	Not selected	Not selected	Not selected	Selected	Selected	Not selected	Not selected	Not satisfied at all	Disagree	No	No	No	Yes	Yes	No	Very positive	Agree	Agree	Agree	Neutral	Neutral	Disagree	Agree	Agree	Agree	Neutral	Positive	Agree	Agree	Agree	Agree	Agree
Rural	Female	Others	Lower income	Bachelor degree	Hospital or clinic	Others	Public (governmental)	Fluent	High	Yes	None/ Not applicable	Familiar	Neutral	Familiar	Not selected	Not selected	Not selected	Not selected	Not selected	Not selected	Not selected	Selected	Not selected	Not selected	Not satisfied at all	Strongly agree	No	No	No	Yes	No	No	Neutral	Strongly agree	Agree	Strongly agree	Strongly agree	Strongly agree	Neutral	Strongly agree	Neutral	Neutral	Strongly agree	Neutral	Strongly agree	Neutral	Strongly agree	Disagree	Strongly agree
Urban	Female	Medical Researcher /Academic	Lower income	Bachelor degree	Unemployed	Academic	Public (governmental)	Basic	Low	No	None/ Not applicable	Familiar	Familiar	Familiar	Selected	Not selected	Selected	Not selected	Not selected	Not selected	Not selected	Not selected	Not selected	Not selected	Very satisfied	Strongly agree	No	No	No	No	No	No	Positive	Strongly agree	Strongly agree	Strongly agree	Strongly agree	Strongly agree	Strongly agree	Strongly agree	Strongly agree	Strongly agree	Strongly agree	Very positive	Strongly agree	Strongly agree	Strongly agree	Strongly agree	Strongly agree
Urban	Male	Pharmacist	Lower income	Master degree	Unemployed	Healthcare	Private	Fluent	High	No	6-10 years	Familiar	Familiar	Familiar	Selected	Selected	Selected	Not selected	Not selected	Selected	Not selected	Not selected	Not selected	Not selected	Satisfied	Agree	Yes	Yes	No	Yes	Yes	Yes	Positive	Strongly agree	Agree	Agree	Strongly agree	Strongly agree	Agree	Agree	Strongly agree	Strongly agree	Agree	Positive	Strongly agree	Strongly agree	Strongly agree	Strongly agree	Strongly agree
Urban	Female	Medical Researcher /Academic	Middle income	Bachelor degree	Student or Internship/trainee	Academic	Private	Fluent	Very high	No	1-5 years	Familiar	Familiar	Familiar	Not selected	Not selected	Not selected	Not selected	Not selected	Not selected	Selected	Not selected	Selected	Not selected	Satisfied	Agree	No	No	No	No	No	No	Positive	Neutral	Neutral	Neutral	Neutral	Neutral	Neutral	Neutral	Neutral	Neutral	Neutral	Positive	Neutral	Neutral	Neutral	Neutral	Neutral
Urban	Female	Allied health professional (laboratories, physical therapy, nutrition, etc.)	Lower income	Master degree	Unemployed	Healthcare	Private	Proficient	Neutral	No	None/ Not applicable	Not familiar	Not familiar	Not familiar	Selected	Not selected	Not selected	Not selected	Not selected	Not selected	Not selected	Not selected	Not selected	Not selected	Not satisfied at all	Strongly disagree	No	No	No	Yes	Yes	No	Neutral	Agree	Agree	Agree	Neutral	Agree	Disagree	Neutral	Neutral	Neutral	Agree	Neutral	Agree	Disagree	Agree	Neutral	Agree
Urban	Male	Physician	Lower income	Bachelor degree	Student or Internship/trainee	Healthcare	Public (governmental)	Proficient	High	No	Less than 1 year	Very familiar	Neutral	Familiar	Selected	Not selected	Not selected	Not selected	Not selected	Not selected	Not selected	Selected	Not selected	Not selected	Not satisfied at all	Agree	No	No	No	No	No	No	Positive	Agree	Strongly disagree	Disagree	Neutral	Strongly agree	Agree	Agree	Disagree	Strongly agree	Agree	Positive	Agree	Agree	Strongly agree	Strongly agree	Neutral
Urban	Male	Medical Researcher /Academic	Middle income	Master degree	Academic or research institution	Academic	Public (governmental)	Fluent	High	Yes	1-5 years	Familiar	Familiar	Familiar	Selected	Not selected	Selected	Selected	Not selected	Selected	Selected	Selected	Not selected	Not selected	Satisfied	Agree	Yes	Yes	No	Yes	Yes	No	Positive	Agree	Strongly agree	Strongly agree	Strongly agree	Agree	Strongly agree	Strongly agree	Agree	Agree	Agree	Positive	Agree	Agree	Agree	Agree	Agree
Urban	Female	Allied health professional (laboratories, physical therapy, nutrition, etc.)	Middle income	Bachelor degree	Student or Internship/trainee	Healthcare	Private	Proficient	High	No	None/ Not applicable	Not familiar	Not familiar at all	Not familiar at all	Selected	Not selected	Not selected	Not selected	Not selected	Not selected	Not selected	Not selected	Not selected	Not selected	Not satisfied	Disagree	No	Yes	No	Yes	Yes	No	Neutral	Strongly disagree	Neutral	Neutral	Disagree	Disagree	Disagree	Strongly disagree	Neutral	Disagree	Disagree	Neutral	Disagree	Neutral	Neutral	Disagree	Neutral
Rural	Female	Pharmacist	Middle income	Bachelor degree	Private business (pharmacy, laboratory, etc.)	Healthcare	Private	Basic	Neutral	No	Less than 1 year	Not familiar at all	Not familiar at all	Not familiar	Selected	Not selected	Selected	Not selected	Selected	Not selected	Not selected	Selected	Not selected	Not selected	Not satisfied	Disagree	No	No	No	No	No	No	Neutral	Disagree	Neutral	Neutral	Disagree	Disagree	Disagree	Neutral	Disagree	Neutral	Neutral	Positive	Agree	Strongly disagree	Strongly disagree	Disagree	Strongly disagree
Urban	Male	Pharmacist	Lower income	Bachelor degree	Private business (pharmacy, laboratory, etc.)	Healthcare	Private	Proficient	Very high	No	None/ Not applicable	Neutral	Familiar	Very familiar	Not selected	Not selected	Not selected	Not selected	Not selected	Not selected	Not selected	Selected	Not selected	Not selected	Not satisfied at all	Strongly disagree	Yes	No	No	No	No	No	Very positive	Strongly disagree	Strongly disagree	Strongly disagree	Strongly disagree	Strongly disagree	Strongly disagree	Strongly disagree	Strongly disagree	Strongly disagree	Strongly disagree	Very positive	Strongly disagree	Strongly disagree	Strongly disagree	Strongly disagree	Strongly disagree
Urban	Male	Physician	Middle income	Master degree	Academic or research institution	Healthcare	Public (governmental)	Basic	Neutral	No	1-5 years	Familiar	Familiar	Familiar	Selected	Not selected	Selected	Selected	Not selected	Not selected	Selected	Not selected	Not selected	Not selected	Satisfied	Neutral	No	No	No	Yes	Yes	Yes	Neutral	Agree	Agree	Agree	Neutral	Agree	Neutral	Neutral	Neutral	Neutral	Neutral	Neutral	Neutral	Neutral	Neutral	Neutral	Neutral
Urban	Male	Others	Lower income	Bachelor degree	Student or Internship/trainee	Others	Public (governmental)	Proficient	High	Yes	Less than 1 year	Very familiar	Very familiar	Very familiar	Selected	Selected	Selected	Not selected	Not selected	Selected	Selected	Not selected	Not selected	Not selected	Satisfied	Agree	Yes	Yes	No	Yes	Yes	Yes	Positive	Strongly agree	Strongly agree	Strongly agree	Strongly agree	Neutral	Strongly disagree	Strongly agree	Agree	Agree	Strongly agree	Neutral	Strongly agree	Disagree	Agree	Agree	Strongly agree
Urban	Female	Nurse	Middle income	Bachelor degree	Student or Internship/trainee	Healthcare	Public (governmental)	Proficient	High	No	Less than 1 year	Not familiar	Not familiar	Not familiar	Selected	Selected	Selected	Selected	Not selected	Not selected	Selected	Selected	Not selected	Not selected	Neutral	Strongly agree	No	Yes	No	No	Yes	Yes	Positive	Strongly agree	Strongly agree	Strongly agree	Disagree	Neutral	Neutral	Agree	Agree	Agree	Agree	Neutral	Disagree	Disagree	Strongly agree	Strongly disagree	Neutral
Urban	Female	Nurse	Middle income	Bachelor degree	Government agency	Healthcare	Public (governmental)	Proficient	Neutral	No	Less than 1 year	Neutral	Not familiar	Not familiar	Not selected	Selected	Not selected	Not selected	Not selected	Not selected	Not selected	Selected	Not selected	Not selected	Not satisfied	Neutral	No	Yes	No	Yes	No	No	Positive	Agree	Strongly disagree	Agree	Disagree	Neutral	Neutral	Disagree	Disagree	Neutral	Disagree	Positive	Disagree	Neutral	Neutral	Disagree	Disagree
Urban	Female	Physician	Middle income	Doctor of Philosophy (PhD)	Academic or research institution	Healthcare	Public (governmental)	Fluent	High	No	More than 10 years	Neutral	Neutral	Neutral	Selected	Selected	Selected	Selected	Selected	Selected	Selected	Selected	Selected	Selected	Neutral	Neutral	No	No	Yes	No	Yes	Yes	Neutral	Neutral	Neutral	Neutral	Neutral	Neutral	Neutral	Neutral	Neutral	Neutral	Neutral	Neutral	Neutral	Neutral	Neutral	Neutral	Neutral
Urban	Female	Allied health professional (laboratories, physical therapy, nutrition, etc.)	Middle income	Bachelor degree	Student or Internship/trainee	Healthcare	Public (governmental)	Proficient	Neutral	No	None/ Not applicable	Neutral	Not familiar	Familiar	Selected	Selected	Not selected	Not selected	Not selected	Selected	Not selected	Selected	Not selected	Not selected	Satisfied	Agree	No	Yes	No	No	Yes	No	Positive	Agree	Agree	Agree	Agree	Strongly agree	Strongly agree	Strongly agree	Neutral	Neutral	Agree	Neutral	Agree	Agree	Strongly agree	Agree	Strongly agree
Urban	Female	Allied health professional (laboratories, physical therapy, nutrition, etc.)	Middle income	Bachelor degree	Student or Internship/trainee	Healthcare	Public (governmental)	Basic	High	No	None/ Not applicable	Familiar	Not familiar	Familiar	Selected	Selected	Selected	Not selected	Not selected	Selected	Selected	Selected	Not selected	Not selected	Not satisfied	Disagree	No	No	No	Yes	Yes	No	Neutral	Strongly agree	Neutral	Agree	Neutral	Agree	Neutral	Agree	Neutral	Agree	Neutral	Neutral	Agree	Agree	Agree	Neutral	Agree
Urban	Female	Nurse	Middle income	Bachelor degree	Student or Internship/trainee	Healthcare	Public (governmental)	Basic	High	No	None/ Not applicable	Familiar	Familiar	Familiar	Selected	Selected	Selected	Selected	Selected	Selected	Selected	Selected	Not selected	Not selected	Satisfied	Neutral	Yes	Yes	No	Yes	Yes	No	Positive	Agree	Strongly agree	Agree	Neutral	Agree	Agree	Strongly agree	Agree	Agree	Agree	Positive	Strongly agree	Neutral	Agree	Strongly agree	Agree
Urban	Male	Others	Middle income	Bachelor degree	Hospital or clinic	Others	Public (governmental)	Proficient	High	Yes	1-5 years	Not familiar	Neutral	Not familiar at all	Selected	Not selected	Not selected	Selected	Not selected	Selected	Selected	Selected	Not selected	Selected	Satisfied	Neutral	No	Yes	Yes	No	No	Yes	Very positive	Strongly disagree	Disagree	Neutral	Disagree	Strongly disagree	Strongly disagree	Neutral	Strongly disagree	Strongly disagree	Strongly disagree	Neutral	Strongly disagree	Disagree	Strongly disagree	Disagree	Strongly disagree
Rural	Female	Others	Middle income	Bachelor degree	Hospital or clinic	Others	Public (governmental)	Basic	Low	No	None/ Not applicable	Familiar	Familiar	Familiar	Not selected	Not selected	Not selected	Not selected	Not selected	Not selected	Selected	Not selected	Not selected	Not selected	Not satisfied	Disagree	No	No	No	Yes	Yes	No	Positive	Agree	Agree	Agree	Agree	Agree	Neutral	Agree	Agree	Agree	Agree	Positive	Agree	Neutral	Agree	Neutral	Agree
Urban	Male	Pharmacist	Lower income	Bachelor degree	Student or Internship/trainee	Healthcare	Public (governmental)	Proficient	High	No	Less than 1 year	Not familiar at all	Not familiar at all	Not familiar at all	Selected	Selected	Not selected	Not selected	Not selected	Selected	Not selected	Not selected	Not selected	Not selected	Neutral	Strongly agree	No	No	No	No	No	No	Neutral	Neutral	Neutral	Neutral	Neutral	Neutral	Neutral	Neutral	Neutral	Neutral	Neutral	Positive	Disagree	Neutral	Strongly disagree	Neutral	Strongly disagree
Urban	Male	Technology developer /IT professional	Middle income	Doctor of Philosophy (PhD)	Academic or research institution	Others	Public (governmental)	Basic	Very high	Yes	1-5 years	Familiar	Very familiar	Familiar	Not selected	Not selected	Not selected	Not selected	Not selected	Not selected	Selected	Not selected	Selected	Selected	Not satisfied at all	Strongly disagree	No	No	No	No	No	No	Negative	Strongly agree	Strongly agree	Strongly agree	Strongly agree	Strongly agree	Strongly agree	Strongly agree	Strongly agree	Strongly agree	Strongly agree	Negative	Strongly agree	Strongly agree	Strongly agree	Strongly agree	Strongly agree
Urban	Female	Pharmacist	Middle income	Bachelor degree	Private business (pharmacy, laboratory, etc.)	Healthcare	Private	Basic	Neutral	No	Less than 1 year	Neutral	Neutral	Familiar	Not selected	Not selected	Selected	Not selected	Not selected	Not selected	Not selected	Not selected	Not selected	Not selected	Not satisfied	Strongly disagree	No	Yes	No	Yes	Yes	Yes	Neutral	Agree	Neutral	Neutral	Strongly disagree	Strongly disagree	Strongly disagree	Strongly disagree	Strongly disagree	Disagree	Disagree	Positive	Strongly disagree	Strongly disagree	Strongly disagree	Neutral	Disagree
Urban	Female	Medical Researcher /Academic	Upper income	Doctor of Philosophy (PhD)	Academic or research institution	Academic	Public (governmental)	Fluent	High	No	More than 10 years	Familiar	Familiar	Familiar	Selected	Selected	Selected	Selected	Not selected	Selected	Not selected	Selected	Not selected	Not selected	Very satisfied	Strongly agree	Yes	Yes	Yes	Yes	Yes	Yes	Positive	Agree	Agree	Agree	Agree	Agree	Agree	Agree	Agree	Agree	Agree	Positive	Agree	Disagree	Agree	Neutral	Agree
Rural	Male	Medical Researcher /Academic	Lower income	Bachelor degree	Private business (pharmacy, laboratory, etc.)	Academic	Private	Fluent	Very high	No	1-5 years	Not familiar at all	Not familiar at all	Not familiar at all	Not selected	Selected	Not selected	Not selected	Not selected	Not selected	Not selected	Not selected	Not selected	Not selected	Not satisfied at all	Neutral	No	No	No	No	No	No	Neutral	Disagree	Disagree	Disagree	Neutral	Disagree	Disagree	Neutral	Disagree	Disagree	Disagree	Positive	Disagree	Neutral	Disagree	Neutral	Neutral
Urban	Male	Medical Researcher /Academic	Middle income	Bachelor degree	Private business (pharmacy, laboratory, etc.)	Academic	Private	Proficient	High	No	1-5 years	Familiar	Familiar	Familiar	Not selected	Selected	Not selected	Not selected	Selected	Selected	Selected	Selected	Not selected	Not selected	Neutral	Neutral	Yes	Yes	Yes	Yes	Yes	Yes	Positive	Neutral	Agree	Agree	Agree	Neutral	Agree	Agree	Agree	Agree	Disagree	Positive	Agree	Agree	Agree	Agree	Agree
Urban	Female	Allied health professional (laboratories, physical therapy, nutrition, etc.)	Lower income	Bachelor degree	Unemployed	Healthcare	Private	Fluent	High	No	Less than 1 year	Not familiar	Not familiar	Not familiar	Not selected	Not selected	Not selected	Selected	Not selected	Not selected	Not selected	Not selected	Selected	Not selected	Neutral	Neutral	No	No	No	No	No	No	Positive	Agree	Agree	Agree	Neutral	Agree	Disagree	Strongly agree	Strongly agree	Agree	Neutral	Negative	Neutral	Neutral	Strongly agree	Strongly agree	Agree
Rural	Female	Technology developer /IT professional	Middle income	Bachelor degree	Unemployed	Others	Private	Proficient	Neutral	No	None/ Not applicable	Not familiar at all	Not familiar at all	Not familiar at all	Not selected	Selected	Not selected	Not selected	Not selected	Not selected	Not selected	Not selected	Not selected	Not selected	Satisfied	Agree	No	No	No	No	Yes	No	Negative	Strongly disagree	Strongly disagree	Disagree	Strongly disagree	Agree	Strongly disagree	Strongly disagree	Strongly disagree	Strongly disagree	Strongly disagree	Very negative	Neutral	Strongly agree	Neutral	Strongly agree	Strongly disagree
Urban	Female	Technology developer /IT professional	Middle income	Bachelor degree	Student or Internship/trainee	Others	Public (governmental)	Proficient	Neutral	No	None/ Not applicable	Not familiar at all	Neutral	Neutral	Selected	Selected	Selected	Not selected	Not selected	Not selected	Not selected	Not selected	Not selected	Not selected	Very satisfied	Neutral	Yes	Yes	No	Yes	No	No	Positive	Strongly disagree	Neutral	Neutral	Agree	Agree	Strongly disagree	Strongly disagree	Strongly disagree	Strongly disagree	Strongly disagree	Positive	Strongly disagree	Strongly disagree	Neutral	Strongly disagree	Neutral
Rural	Male	Allied health professional (laboratories, physical therapy, nutrition, etc.)	Lower income	Bachelor degree	Entrepreneurial company or industry	Healthcare	Private	Proficient	High	No	None/ Not applicable	Neutral	Neutral	Neutral	Not selected	Not selected	Not selected	Not selected	Not selected	Not selected	Selected	Not selected	Not selected	Not selected	Neutral	Neutral	No	No	No	No	No	No	Neutral	Neutral	Neutral	Neutral	Neutral	Neutral	Neutral	Neutral	Neutral	Neutral	Neutral	Neutral	Neutral	Neutral	Neutral	Neutral	Neutral
Urban	Female	Pharmacist	Middle income	Bachelor degree	Student or Internship/trainee	Healthcare	Public (governmental)	Basic	Low	No	None/ Not applicable	Familiar	Not familiar	Not familiar	Selected	Selected	Selected	Selected	Not selected	Not selected	Not selected	Selected	Selected	Not selected	Not satisfied	Neutral	No	No	No	No	No	No	Positive	Agree	Agree	Neutral	Agree	Agree	Disagree	Agree	Neutral	Neutral	Neutral	Positive	Strongly disagree	Neutral	Strongly disagree	Agree	Disagree
Urban	Female	Others	Lower income	Bachelor degree	Student or Internship/trainee	Others	Public (governmental)	Basic	Neutral	No	None/ Not applicable	Familiar	Neutral	Neutral	Not selected	Not selected	Not selected	Not selected	Not selected	Not selected	Not selected	Selected	Not selected	Not selected	Not satisfied at all	Agree	No	No	No	No	No	No	Neutral	Agree	Agree	Agree	Agree	Agree	Neutral	Agree	Agree	Agree	Agree	Neutral	Agree	Disagree	Disagree	Agree	Agree
Urban	Female	Physician	Middle income	Bachelor degree	Student or Internship/trainee	Healthcare	Public (governmental)	Proficient	High	No	None/ Not applicable	Neutral	Neutral	Neutral	Not selected	Not selected	Not selected	Selected	Not selected	Selected	Not selected	Not selected	Not selected	Not selected	Not satisfied	Neutral	Yes	Yes	No	No	No	No	Positive	Strongly disagree	Disagree	Disagree	Disagree	Disagree	Disagree	Disagree	Disagree	Disagree	Disagree	Neutral	Strongly disagree	Disagree	Disagree	Strongly disagree	Disagree
Urban	Female	Others	Lower income	Bachelor degree	Student or Internship/trainee	Others	Public (governmental)	Basic	Neutral	Yes	None/ Not applicable	Familiar	Not familiar	Not familiar at all	Not selected	Not selected	Selected	Not selected	Not selected	Not selected	Not selected	Selected	Selected	Not selected	Not satisfied at all	Strongly agree	No	No	No	No	Yes	No	Neutral	Neutral	Neutral	Neutral	Agree	Strongly agree	Disagree	Agree	Disagree	Disagree	Strongly agree	Negative	Strongly agree	Neutral	Strongly agree	Strongly agree	Strongly agree
Urban	Female	Pharmacist	Lower income	Bachelor degree	Private business (pharmacy, laboratory, etc.)	Healthcare	Private	Proficient	High	No	Less than 1 year	Familiar	Familiar	Familiar	Not selected	Not selected	Not selected	Not selected	Not selected	Selected	Selected	Selected	Not selected	Not selected	Neutral	Agree	Yes	No	No	No	Yes	Yes	Neutral	Agree	Agree	Agree	Disagree	Disagree	Disagree	Agree	Agree	Agree	Agree	Positive	Agree	Neutral	Agree	Agree	Agree
Rural	Male	Others	Middle income	Bachelor degree	Student or Internship/trainee	Others	Private	Proficient	High	No	Less than 1 year	Neutral	Neutral	Very familiar	Selected	Not selected	Not selected	Selected	Not selected	Selected	Selected	Selected	Not selected	Not selected	Very satisfied	Strongly agree	No	Yes	Yes	Yes	Yes	No	Neutral	Strongly agree	Strongly agree	Strongly agree	Strongly agree	Strongly agree	Strongly agree	Strongly agree	Strongly agree	Strongly agree	Strongly agree	Positive	Strongly agree	Strongly agree	Strongly agree	Strongly agree	Strongly agree
Rural	Male	Medical Researcher /Academic	Lower income	Bachelor degree	Student or Internship/trainee	Academic	Private	Proficient	High	No	None/ Not applicable	Neutral	Not familiar	Not familiar	Selected	Not selected	Not selected	Not selected	Not selected	Not selected	Not selected	Not selected	Not selected	Not selected	Not satisfied	Neutral	No	Yes	No	Yes	No	No	Neutral	Neutral	Agree	Neutral	Neutral	Neutral	Neutral	Agree	Agree	Agree	Neutral	Neutral	Agree	Disagree	Neutral	Neutral	Agree
Rural	Male	Pharmacist	Middle income	Bachelor degree	Hospital or clinic	Healthcare	Public (governmental)	Fluent	Very high	No	1-5 years	Very familiar	Familiar	Very familiar	Not selected	Not selected	Not selected	Not selected	Not selected	Not selected	Selected	Selected	Not selected	Not selected	Not satisfied at all	Strongly disagree	No	No	No	No	No	No	Neutral	Agree	Strongly agree	Strongly agree	Strongly agree	Strongly agree	Strongly disagree	Agree	Strongly agree	Strongly agree	Strongly agree	Neutral	Strongly agree	Neutral	Strongly agree	Agree	Agree
Rural	Male	Others	Lower income	Bachelor degree	Student or Internship/trainee	Others	Public (governmental)	Proficient	Neutral	No	None/ Not applicable	Not familiar	Not familiar	Not familiar	Not selected	Not selected	Not selected	Not selected	Not selected	Not selected	Not selected	Selected	Not selected	Not selected	Not satisfied	Disagree	No	No	No	No	No	No	Positive	Neutral	Neutral	Neutral	Neutral	Neutral	Neutral	Neutral	Neutral	Neutral	Neutral	Neutral	Neutral	Neutral	Neutral	Neutral	Neutral
Urban	Male	Medical Researcher /Academic	Middle income	Bachelor degree	Private business (pharmacy, laboratory, etc.)	Academic	Private	Fluent	Neutral	No	Less than 1 year	Neutral	Neutral	Neutral	Not selected	Not selected	Not selected	Not selected	Not selected	Selected	Not selected	Not selected	Not selected	Not selected	Neutral	Neutral	Yes	No	No	No	Yes	Yes	Very positive	Agree	Neutral	Agree	Neutral	Neutral	Neutral	Neutral	Neutral	Neutral	Neutral	Neutral	Neutral	Neutral	Neutral	Neutral	Neutral
Urban	Male	Technology developer /IT professional	Middle income	Bachelor degree	Non-governmental organization (NGO)	Others	Private	Proficient	High	No	1-5 years	Neutral	Neutral	Neutral	Selected	Selected	Not selected	Not selected	Not selected	Not selected	Selected	Not selected	Not selected	Not selected	Neutral	Agree	No	Yes	No	Yes	Yes	No	Positive	Agree	Agree	Agree	Agree	Agree	Neutral	Agree	Agree	Agree	Agree	Positive	Agree	Neutral	Agree	Disagree	Agree
Rural	Male	Medical Researcher /Academic	Lower income	Bachelor degree	Private business (pharmacy, laboratory, etc.)	Academic	Private	Proficient	High	No	None/ Not applicable	Not familiar	Not familiar	Not familiar	Not selected	Selected	Not selected	Not selected	Selected	Not selected	Selected	Selected	Not selected	Not selected	Satisfied	Neutral	No	No	No	No	Yes	No	Very negative	Agree	Strongly disagree	Agree	Agree	Agree	Strongly disagree	Agree	Neutral	Neutral	Agree	Neutral	Neutral	Neutral	Neutral	Neutral	Neutral
Rural	Male	Allied health professional (laboratories, physical therapy, nutrition, etc.)	Middle income	Master degree	Private business (pharmacy, laboratory, etc.)	Healthcare	Private	Basic	High	Yes	1-5 years	Very familiar	Very familiar	Very familiar	Selected	Selected	Selected	Selected	Selected	Selected	Selected	Selected	Not selected	Selected	Satisfied	Disagree	No	Yes	No	Yes	Yes	Yes	Positive	Strongly agree	Strongly agree	Strongly agree	Strongly agree	Strongly agree	Agree	Strongly agree	Neutral	Strongly agree	Agree	Very positive	Agree	Neutral	Strongly agree	Neutral	Strongly agree
Urban	Male	Others	Lower income	Bachelor degree	Unemployed	Others	Private	Proficient	High	No	None/ Not applicable	Neutral	Not familiar	Not familiar	Not selected	Not selected	Not selected	Not selected	Not selected	Not selected	Not selected	Selected	Not selected	Not selected	Not satisfied at all	Disagree	No	No	No	No	No	No	Negative	Agree	Agree	Agree	Agree	Neutral	Disagree	Agree	Neutral	Neutral	Agree	Negative	Strongly agree	Strongly agree	Strongly agree	Strongly agree	Agree
Urban	Female	Medical Researcher /Academic	Middle income	Bachelor degree	Student or Internship/trainee	Academic	Public (governmental)	Proficient	Neutral	No	Less than 1 year	Not familiar	Neutral	Neutral	Not selected	Not selected	Selected	Not selected	Not selected	Not selected	Not selected	Selected	Not selected	Not selected	Not satisfied	Disagree	No	Yes	No	No	No	No	Neutral	Agree	Agree	Neutral	Agree	Neutral	Strongly disagree	Agree	Neutral	Neutral	Agree	Neutral	Strongly agree	Agree	Strongly agree	Strongly agree	Agree
Rural	Female	Pharmacist	Middle income	Bachelor degree	Student or Internship/trainee	Healthcare	Private	Proficient	Neutral	No	None/ Not applicable	Not familiar	Not familiar	Not familiar	Selected	Not selected	Not selected	Not selected	Not selected	Not selected	Not selected	Not selected	Not selected	Not selected	Neutral	Neutral	No	No	No	No	Yes	No	Neutral	Neutral	Neutral	Neutral	Neutral	Neutral	Neutral	Strongly disagree	Neutral	Neutral	Neutral	Neutral	Neutral	Neutral	Neutral	Neutral	Neutral
Urban	Female	Others	Lower income	Bachelor degree	Government agency	Others	Public (governmental)	Proficient	High	No	Less than 1 year	Neutral	Neutral	Neutral	Not selected	Not selected	Not selected	Selected	Not selected	Not selected	Not selected	Not selected	Not selected	Not selected	Very satisfied	Strongly agree	Yes	Yes	Yes	Yes	Yes	Yes	Positive	Agree	Agree	Agree	Agree	Agree	Agree	Agree	Agree	Agree	Agree	Positive	Agree	Agree	Agree	Agree	Neutral
Urban	Female	Pharmacist	Middle income	Master degree	Hospital or clinic	Healthcare	Public (governmental)	Proficient	High	No	Less than 1 year	Familiar	Familiar	Familiar	Selected	Not selected	Selected	Not selected	Not selected	Not selected	Not selected	Not selected	Not selected	Not selected	Satisfied	Disagree	No	Yes	Yes	No	Yes	No	Positive	Agree	Agree	Agree	Neutral	Disagree	Neutral	Agree	Neutral	Agree	Agree	Neutral	Agree	Neutral	Agree	Agree	Neutral
Urban	Female	Physician	Middle income	Bachelor degree	Hospital or clinic	Healthcare	Public (governmental)	Fluent	High	No	Less than 1 year	Familiar	Not familiar	Not familiar	Selected	Selected	Not selected	Not selected	Not selected	Not selected	Selected	Selected	Not selected	Not selected	Not satisfied	Strongly disagree	No	Yes	No	No	Yes	No	Positive	Agree	Disagree	Disagree	Agree	Agree	Strongly disagree	Strongly agree	Disagree	Disagree	Strongly agree	Neutral	Strongly agree	Agree	Strongly agree	Strongly agree	Agree
Urban	Female	Technology developer /IT professional	Middle income	Bachelor degree	Student or Internship/trainee	Others	Public (governmental)	Basic	High	No	None/ Not applicable	Not familiar	Not familiar	Not familiar	Not selected	Not selected	Not selected	Selected	Not selected	Not selected	Selected	Not selected	Selected	Selected	Neutral	Neutral	No	Yes	No	No	No	No	Neutral	Neutral	Neutral	Neutral	Neutral	Neutral	Neutral	Neutral	Neutral	Neutral	Neutral	Positive	Neutral	Neutral	Neutral	Neutral	Neutral
Rural	Male	Others	Lower income	Bachelor degree	Student or Internship/trainee	Others	Public (governmental)	Proficient	Neutral	No	None/ Not applicable	Neutral	Not familiar	Not familiar at all	Not selected	Selected	Not selected	Not selected	Not selected	Selected	Not selected	Not selected	Not selected	Not selected	Not satisfied	Agree	No	No	No	No	No	No	Negative	Agree	Neutral	Neutral	Neutral	Neutral	Disagree	Neutral	Neutral	Neutral	Neutral	Neutral	Strongly agree	Neutral	Strongly agree	Strongly agree	Strongly agree
Urban	Male	Allied health professional (laboratories, physical therapy, nutrition, etc.)	Lower income	Bachelor degree	Student or Internship/trainee	Healthcare	Private	Basic	Low	No	None/ Not applicable	Not familiar	Not familiar at all	Neutral	Selected	Not selected	Selected	Selected	Selected	Not selected	Selected	Not selected	Selected	Not selected	Neutral	Strongly disagree	No	Yes	No	Yes	Yes	No	Neutral	Agree	Agree	Agree	Agree	Neutral	Strongly disagree	Neutral	Neutral	Disagree	Neutral	Positive	Agree	Neutral	Agree	Strongly agree	Agree
Urban	Male	Others	Middle income	Bachelor degree	Entrepreneurial company or industry	Others	Private	Proficient	High	No	Less than 1 year	Familiar	Neutral	Familiar	Selected	Selected	Selected	Selected	Selected	Not selected	Selected	Selected	Not selected	Not selected	Neutral	Agree	No	Yes	No	Yes	Yes	No	Positive	Agree	Agree	Agree	Agree	Agree	Neutral	Strongly agree	Disagree	Agree	Strongly agree	Neutral	Strongly agree	Agree	Strongly agree	Strongly agree	Strongly agree
Urban	Male	Nurse	Lower income	Bachelor degree	Hospital or clinic	Healthcare	Public (governmental)	Proficient	Very high	Yes	6-10 years	Neutral	Familiar	Familiar	Selected	Selected	Selected	Selected	Selected	Selected	Selected	Selected	Not selected	Not selected	Satisfied	Neutral	Yes	No	No	Yes	Yes	Yes	Positive	Neutral	Agree	Neutral	Neutral	Neutral	Disagree	Neutral	Neutral	Neutral	Neutral	Positive	Neutral	Neutral	Agree	Neutral	Neutral
Urban	Female	Allied health professional (laboratories, physical therapy, nutrition, etc.)	Lower income	Bachelor degree	Hospital or clinic	Healthcare	Private	Proficient	Neutral	No	None/ Not applicable	Not familiar at all	Not familiar at all	Not familiar	Selected	Not selected	Not selected	Selected	Selected	Not selected	Selected	Selected	Not selected	Not selected	Not satisfied at all	Strongly disagree	No	Yes	No	Yes	Yes	No	Negative	Agree	Neutral	Agree	Agree	Agree	Disagree	Neutral	Neutral	Neutral	Agree	Neutral	Strongly agree	Strongly agree	Strongly agree	Strongly agree	Agree
Urban	Male	Physician	Lower income	Doctor of Philosophy (PhD)	Academic or research institution	Healthcare	Public (governmental)	Proficient	Neutral	Yes	Less than 1 year	Neutral	Neutral	Neutral	Not selected	Not selected	Not selected	Not selected	Not selected	Not selected	Selected	Selected	Selected	Not selected	Not satisfied at all	Agree	No	No	No	No	No	No	Positive	Neutral	Neutral	Neutral	Neutral	Neutral	Neutral	Neutral	Neutral	Neutral	Neutral	Neutral	Neutral	Neutral	Neutral	Neutral	Neutral
Urban	Male	Physician	Middle income	Bachelor degree	Student or Internship/trainee	Healthcare	Public (governmental)	Proficient	Neutral	No	1-5 years	Not familiar	Neutral	Neutral	Selected	Not selected	Not selected	Not selected	Not selected	Not selected	Selected	Not selected	Not selected	Selected	Neutral	Neutral	No	Yes	No	No	No	No	Positive	Neutral	Neutral	Neutral	Neutral	Neutral	Neutral	Neutral	Neutral	Neutral	Neutral	Neutral	Neutral	Neutral	Neutral	Neutral	Neutral
Urban	Male	Medical Researcher /Academic	Upper income	Doctor of Philosophy (PhD)	Academic or research institution	Academic	Private	Proficient	High	No	6-10 years	Familiar	Neutral	Not familiar	Selected	Not selected	Not selected	Selected	Not selected	Selected	Not selected	Not selected	Not selected	Not selected	Not satisfied	Disagree	Yes	Yes	No	No	Yes	No	Positive	Agree	Agree	Neutral	Neutral	Disagree	Disagree	Neutral	Neutral	Strongly agree	Strongly agree	Positive	Strongly agree	Disagree	Agree	Disagree	Strongly agree
Urban	Male	Medical Researcher /Academic	Middle income	Doctor of Philosophy (PhD)	Academic or research institution	Academic	Private	Proficient	High	No	More than 10 years	Familiar	Neutral	Not familiar	Selected	Not selected	Not selected	Not selected	Not selected	Not selected	Not selected	Not selected	Not selected	Not selected	Not satisfied at all	Strongly disagree	No	No	No	No	No	No	Neutral	Agree	Agree	Neutral	Neutral	Strongly disagree	Strongly disagree	Neutral	Neutral	Strongly agree	Strongly agree	Neutral	Neutral	Neutral	Neutral	Neutral	Neutral
Urban	Male	Medical Researcher /Academic	Middle income	Doctor of Philosophy (PhD)	Academic or research institution	Academic	Private	Proficient	High	No	More than 10 years	Familiar	Neutral	Not familiar	Selected	Not selected	Not selected	Not selected	Not selected	Not selected	Not selected	Not selected	Not selected	Not selected	Not satisfied at all	Strongly disagree	No	No	No	No	No	No	Neutral	Agree	Agree	Neutral	Neutral	Strongly disagree	Strongly disagree	Agree	Strongly agree	Agree	Strongly agree	Neutral	Disagree	Disagree	Agree	Strongly disagree	Strongly agree
Rural	Male	Medical Researcher /Academic	Upper income	Doctor of Philosophy (PhD)	Academic or research institution	Academic	Private	Fluent	High	No	More than 10 years	Familiar	Neutral	Not familiar	Selected	Not selected	Not selected	Selected	Not selected	Not selected	Not selected	Not selected	Not selected	Not selected	Not satisfied	Disagree	No	No	No	Yes	No	No	Neutral	Strongly agree	Agree	Neutral	Disagree	Strongly disagree	Strongly disagree	Disagree	Neutral	Agree	Strongly agree	Neutral	Neutral	Neutral	Neutral	Neutral	Neutral
Urban	Male	Medical Researcher /Academic	Middle income	Bachelor degree	Academic or research institution	Academic	Public (governmental)	Basic	High	No	1-5 years	Not familiar	Neutral	Not familiar	Selected	Not selected	Not selected	Not selected	Not selected	Not selected	Not selected	Not selected	Not selected	Not selected	Not satisfied	Strongly disagree	No	No	No	Yes	Yes	Yes	Neutral	Disagree	Disagree	Disagree	Disagree	Disagree	Neutral	Strongly disagree	Disagree	Disagree	Neutral	Positive	Disagree	Neutral	Disagree	Disagree	Disagree
Urban	Male	Pharmacist	Lower income	Bachelor degree	Private business (pharmacy, laboratory, etc.)	Healthcare	Private	Proficient	Low	No	None/ Not applicable	Not familiar at all	Not familiar at all	Not familiar	Not selected	Not selected	Not selected	Not selected	Selected	Not selected	Not selected	Selected	Not selected	Not selected	Not satisfied at all	Disagree	No	No	No	No	No	No	Neutral	Agree	Agree	Agree	Agree	Agree	Neutral	Agree	Disagree	Agree	Agree	Neutral	Agree	Agree	Agree	Agree	Agree
Urban	Male	Nurse	Middle income	Bachelor degree	Student or Internship/trainee	Healthcare	Public (governmental)	Proficient	High	No	1-5 years	Familiar	Neutral	Neutral	Not selected	Not selected	Not selected	Not selected	Not selected	Not selected	Not selected	Selected	Not selected	Not selected	Not satisfied at all	Strongly disagree	No	No	No	No	Yes	No	Very negative	Agree	Agree	Agree	Agree	Agree	Neutral	Neutral	Neutral	Neutral	Neutral	Neutral	Neutral	Neutral	Neutral	Neutral	Neutral
Urban	Female	Pharmacist	Lower income	Bachelor degree	Hospital or clinic	Healthcare	Private	Proficient	Neutral	No	None/ Not applicable	Neutral	Neutral	Neutral	Not selected	Selected	Not selected	Not selected	Selected	Not selected	Not selected	Selected	Not selected	Not selected	Not satisfied	Disagree	No	No	No	Yes	Yes	No	Neutral	Agree	Agree	Agree	Neutral	Disagree	Disagree	Agree	Agree	Neutral	Strongly disagree	Neutral	Neutral	Neutral	Neutral	Neutral	Neutral
Urban	Female	Pharmacist	Lower income	Bachelor degree	Student or Internship/trainee	Healthcare	Public (governmental)	Basic	Neutral	No	None/ Not applicable	Not familiar	Neutral	Neutral	Not selected	Not selected	Not selected	Not selected	Not selected	Not selected	Selected	Not selected	Not selected	Not selected	Not satisfied at all	Strongly disagree	No	No	No	No	No	No	Positive	Agree	Agree	Agree	Agree	Strongly disagree	Disagree	Agree	Agree	Agree	Strongly disagree	Very positive	Agree	Agree	Agree	Agree	Strongly agree
Urban	Female	Pharmacist	Middle income	Bachelor degree	Unemployed	Healthcare	Private	Basic	Neutral	No	None/ Not applicable	Familiar	Familiar	Neutral	Selected	Not selected	Not selected	Not selected	Not selected	Not selected	Not selected	Selected	Not selected	Not selected	Neutral	Neutral	No	Yes	No	No	No	No	Positive	Neutral	Neutral	Neutral	Neutral	Agree	Strongly disagree	Neutral	Agree	Agree	Agree	Neutral	Agree	Agree	Agree	Agree	Agree
Urban	Male	Technology developer /IT professional	Middle income	Bachelor degree	Academic or research institution	Others	Private	Basic	High	No	None/ Not applicable	Familiar	Neutral	Not familiar	Selected	Selected	Selected	Not selected	Selected	Selected	Selected	Selected	Not selected	Not selected	Not satisfied	Strongly disagree	No	No	No	Yes	Yes	No	Positive	Agree	Agree	Agree	Strongly agree	Strongly agree	Strongly disagree	Strongly agree	Strongly agree	Strongly agree	Strongly agree	Neutral	Strongly agree	Agree	Strongly agree	Strongly agree	Strongly agree
Urban	Male	Medical Researcher /Academic	Upper income	Doctor of Philosophy (PhD)	Academic or research institution	Academic	Private	Fluent	High	No	More than 10 years	Familiar	Neutral	Not familiar	Selected	Not selected	Not selected	Not selected	Not selected	Not selected	Not selected	Not selected	Not selected	Not selected	Not satisfied	Disagree	No	No	No	No	Yes	No	Positive	Agree	Agree	Agree	Neutral	Strongly disagree	Strongly disagree	Agree	Neutral	Strongly agree	Strongly agree	Positive	Strongly agree	Agree	Neutral	Disagree	Neutral
Urban	Female	Pharmacist	Middle income	Master degree	Government agency	Healthcare	Public (governmental)	Proficient	High	Yes	Less than 1 year	Familiar	Familiar	Familiar	Selected	Selected	Selected	Not selected	Not selected	Selected	Not selected	Selected	Not selected	Not selected	Satisfied	Disagree	No	No	No	No	Yes	No	Positive	Agree	Agree	Strongly agree	Agree	Disagree	Agree	Agree	Agree	Agree	Neutral	Negative	Agree	Agree	Strongly agree	Agree	Agree
Rural	Female	Pharmacist	Lower income	Bachelor degree	Government agency	Healthcare	Public (governmental)	Fluent	High	No	None/ Not applicable	Neutral	Neutral	Neutral	Selected	Not selected	Not selected	Not selected	Not selected	Not selected	Not selected	Not selected	Not selected	Not selected	Neutral	Strongly disagree	No	No	No	No	Yes	No	Negative	Agree	Agree	Agree	Agree	Disagree	Strongly disagree	Neutral	Agree	Disagree	Strongly disagree	Neutral	Agree	Neutral	Agree	Strongly agree	Agree
Rural	Male	Pharmacist	Lower income	Bachelor degree	Student or Internship/trainee	Healthcare	Private	Proficient	High	Yes	None/ Not applicable	Not familiar	Not familiar	Not familiar	Selected	Not selected	Not selected	Not selected	Not selected	Not selected	Not selected	Not selected	Not selected	Not selected	Neutral	Strongly agree	Yes	Yes	No	No	No	No	Very positive	Strongly agree	Strongly agree	Agree	Neutral	Agree	Neutral	Strongly disagree	Agree	Strongly agree	Agree	Very positive	Strongly agree	Neutral	Agree	Agree	Agree
Urban	Female	Pharmacist	Lower income	Bachelor degree	Government agency	Healthcare	Public (governmental)	Proficient	Neutral	No	None/ Not applicable	Familiar	Neutral	Neutral	Not selected	Not selected	Not selected	Not selected	Not selected	Selected	Not selected	Not selected	Not selected	Not selected	Not satisfied at all	Strongly disagree	No	No	No	No	Yes	No	Neutral	Agree	Agree	Neutral	Strongly disagree	Agree	Strongly disagree	Strongly disagree	Disagree	Agree	Agree	Neutral	Agree	Agree	Neutral	Strongly agree	Strongly agree
Urban	Female	Pharmacist	Middle income	Master degree	Entrepreneurial company or industry	Healthcare	Private	Basic	Low	No	Less than 1 year	Very familiar	Familiar	Not familiar	Not selected	Selected	Not selected	Not selected	Not selected	Not selected	Not selected	Selected	Not selected	Not selected	Not satisfied	Disagree	No	No	No	No	Yes	No	Neutral	Agree	Agree	Disagree	Agree	Disagree	Strongly disagree	Strongly disagree	Disagree	Disagree	Disagree	Negative	Strongly agree	Agree	Agree	Agree	Strongly agree
Urban	Female	Allied health professional (laboratories, physical therapy, nutrition, etc.)	Lower income	Bachelor degree	Unemployed	Healthcare	Public (governmental)	Proficient	Very high	No	None/ Not applicable	Familiar	Familiar	Familiar	Selected	Selected	Selected	Not selected	Selected	Not selected	Not selected	Selected	Not selected	Not selected	Very satisfied	Strongly agree	No	No	No	Yes	Yes	Yes	Very positive	Agree	Agree	Agree	Agree	Agree	Agree	Agree	Agree	Agree	Agree	Neutral	Strongly agree	Strongly agree	Strongly agree	Strongly agree	Strongly agree
Urban	Female	Pharmacist	Lower income	Bachelor degree	Student or Internship/trainee	Healthcare	Public (governmental)	Proficient	Neutral	No	None/ Not applicable	Neutral	Neutral	Neutral	Not selected	Selected	Not selected	Not selected	Not selected	Not selected	Not selected	Selected	Selected	Not selected	Neutral	Strongly disagree	No	Yes	No	No	No	No	Neutral	Strongly agree	Neutral	Neutral	Strongly disagree	Strongly agree	Strongly disagree	Strongly agree	Neutral	Strongly agree	Strongly agree	Neutral	Strongly agree	Strongly agree	Strongly agree	Strongly agree	Neutral
Urban	Female	Pharmacist	Lower income	Bachelor degree	Government agency	Healthcare	Public (governmental)	Proficient	Neutral	Yes	1-5 years	Familiar	Familiar	Familiar	Not selected	Not selected	Not selected	Selected	Not selected	Not selected	Not selected	Not selected	Not selected	Not selected	Not satisfied at all	Strongly disagree	Yes	No	No	No	Yes	No	Negative	Neutral	Agree	Neutral	Disagree	Disagree	Disagree	Neutral	Neutral	Strongly disagree	Strongly agree	Neutral	Neutral	Neutral	Agree	Neutral	Neutral
Urban	Female	Physician	Lower income	Bachelor degree	Student or Internship/trainee	Healthcare	Private	Proficient	Neutral	No	Less than 1 year	Not familiar	Not familiar	Not familiar	Selected	Not selected	Not selected	Selected	Not selected	Not selected	Not selected	Not selected	Selected	Not selected	Not satisfied	Strongly disagree	No	Yes	No	No	No	No	Neutral	Neutral	Agree	Disagree	Disagree	Disagree	Strongly disagree	Agree	Agree	Agree	Agree	Neutral	Neutral	Strongly agree	Agree	Agree	Neutral
Rural	Female	Pharmacist	Middle income	Bachelor degree	Unemployed	Healthcare	Private	Basic	Low	No	None/ Not applicable	Familiar	Familiar	Familiar	Selected	Not selected	Not selected	Not selected	Not selected	Not selected	Not selected	Selected	Not selected	Not selected	Neutral	Neutral	No	No	No	No	No	No	Neutral	Agree	Agree	Agree	Agree	Disagree	Strongly disagree	Agree	Neutral	Agree	Neutral	Neutral	Agree	Agree	Agree	Agree	Agree
Urban	Female	Pharmacist	Middle income	Bachelor degree	Student or Internship/trainee	Healthcare	Public (governmental)	Proficient	Low	No	None/ Not applicable	Familiar	Familiar	Familiar	Not selected	Selected	Not selected	Selected	Selected	Selected	Selected	Selected	Not selected	Not selected	Neutral	Agree	No	Yes	No	Yes	Yes	No	Neutral	Agree	Agree	Agree	Agree	Neutral	Neutral	Neutral	Neutral	Agree	Neutral	Neutral	Strongly agree	Agree	Strongly agree	Agree	Agree
Rural	Male	Physician	Middle income	Bachelor degree	Non-governmental organization (NGO)	Healthcare	Public (governmental)	Proficient	High	No	None/ Not applicable	Neutral	Neutral	Neutral	Not selected	Not selected	Selected	Not selected	Not selected	Not selected	Not selected	Selected	Not selected	Not selected	Neutral	Neutral	No	No	No	No	Yes	No	Positive	Agree	Agree	Agree	Agree	Agree	Agree	Agree	Agree	Agree	Agree	Positive	Neutral	Neutral	Agree	Disagree	Agree
Urban	Female	Pharmacist	Lower income	Bachelor degree	Private business (pharmacy, laboratory, etc.)	Healthcare	Private	Proficient	High	No	Less than 1 year	Neutral	Familiar	Neutral	Selected	Not selected	Not selected	Not selected	Not selected	Not selected	Not selected	Selected	Not selected	Not selected	Not satisfied	Disagree	No	No	No	No	Yes	No	Positive	Agree	Agree	Agree	Agree	Agree	Disagree	Agree	Agree	Agree	Strongly agree	Positive	Strongly agree	Agree	Strongly agree	Agree	Neutral
Urban	Male	Pharmacist	Middle income	Bachelor degree	Private business (pharmacy, laboratory, etc.)	Healthcare	Private	Proficient	High	No	Less than 1 year	Familiar	Familiar	Familiar	Selected	Not selected	Not selected	Not selected	Not selected	Selected	Not selected	Not selected	Not selected	Not selected	Not satisfied	Disagree	No	No	No	No	Yes	No	Neutral	Agree	Agree	Agree	Agree	Agree	Agree	Agree	Agree	Agree	Agree	Neutral	Agree	Agree	Agree	Agree	Agree
Urban	Female	Medical Researcher /Academic	Middle income	Bachelor degree	Student or Internship/trainee	Academic	Public (governmental)	Fluent	High	No	6-10 years	Not familiar	Neutral	Familiar	Selected	Selected	Selected	Selected	Selected	Selected	Not selected	Selected	Not selected	Not selected	Neutral	Disagree	Yes	Yes	No	No	Yes	No	Very positive	Agree	Agree	Agree	Agree	Neutral	Disagree	Agree	Agree	Strongly disagree	Agree	Neutral	Agree	Agree	Agree	Agree	Agree
Rural	Female	Pharmacist	Middle income	Bachelor degree	Student or Internship/trainee	Healthcare	Private	Proficient	Low	No	Less than 1 year	Not familiar	Not familiar	Not familiar	Selected	Not selected	Not selected	Not selected	Not selected	Not selected	Not selected	Not selected	Not selected	Not selected	Not satisfied	Strongly disagree	No	Yes	No	Yes	No	No	Positive	Agree	Agree	Disagree	Neutral	Disagree	Strongly disagree	Agree	Neutral	Disagree	Agree	Neutral	Strongly agree	Disagree	Strongly agree	Disagree	Strongly agree
Rural	Female	Allied health professional (laboratories, physical therapy, nutrition, etc.)	Lower income	Master degree	Student or Internship/trainee	Healthcare	Public (governmental)	Proficient	High	No	None/ Not applicable	Familiar	Neutral	Not familiar	Selected	Selected	Not selected	Not selected	Not selected	Not selected	Selected	Not selected	Not selected	Not selected	Not satisfied	Agree	No	Yes	No	Yes	Yes	No	Positive	Strongly agree	Strongly agree	Strongly agree	Strongly agree	Strongly agree	Strongly disagree	Strongly agree	Strongly agree	Strongly agree	Strongly agree	Positive	Strongly agree	Strongly agree	Strongly agree	Strongly agree	Strongly agree
Urban	Male	Pharmacist	Upper income	Bachelor degree	Private business (pharmacy, laboratory, etc.)	Healthcare	Private	Proficient	Neutral	No	Less than 1 year	Familiar	Familiar	Familiar	Selected	Not selected	Not selected	Not selected	Not selected	Selected	Selected	Selected	Not selected	Not selected	Not satisfied	Strongly disagree	No	No	No	No	No	No	Neutral	Agree	Agree	Strongly agree	Agree	Agree	Disagree	Neutral	Neutral	Neutral	Agree	Positive	Agree	Neutral	Agree	Agree	Agree
Urban	Female	Pharmacist	Middle income	Master degree	Private business (pharmacy, laboratory, etc.)	Healthcare	Private	Proficient	High	No	1-5 years	Familiar	Familiar	Neutral	Selected	Not selected	Not selected	Not selected	Not selected	Not selected	Not selected	Not selected	Not selected	Not selected	Not satisfied	Neutral	No	No	No	No	Yes	No	Positive	Agree	Strongly agree	Agree	Agree	Agree	Neutral	Agree	Agree	Agree	Agree	Negative	Agree	Agree	Strongly agree	Agree	Agree
Urban	Female	Physician	Middle income	Bachelor degree	Hospital or clinic	Healthcare	Public (governmental)	Proficient	High	No	Less than 1 year	Not familiar	Familiar	Familiar	Selected	Not selected	Selected	Not selected	Not selected	Not selected	Not selected	Not selected	Not selected	Not selected	Neutral	Strongly disagree	No	No	No	No	Yes	No	Positive	Agree	Agree	Agree	Agree	Strongly agree	Disagree	Agree	Agree	Agree	Strongly agree	Positive	Strongly agree	Agree	Strongly agree	Agree	Agree
Urban	Female	Nurse	Middle income	Bachelor degree	Hospital or clinic	Healthcare	Public (governmental)	Proficient	High	Yes	Less than 1 year	Familiar	Familiar	Neutral	Selected	Selected	Not selected	Not selected	Not selected	Selected	Not selected	Selected	Not selected	Not selected	Neutral	Strongly disagree	Yes	No	No	No	Yes	Yes	Neutral	Neutral	Agree	Neutral	Agree	Agree	Disagree	Agree	Neutral	Agree	Disagree	Positive	Disagree	Neutral	Agree	Disagree	Agree
Urban	Male	Pharmacist	Middle income	Bachelor degree	Private business (pharmacy, laboratory, etc.)	Healthcare	Private	Proficient	High	No	Less than 1 year	Neutral	Neutral	Not familiar	Not selected	Not selected	Not selected	Not selected	Not selected	Not selected	Not selected	Selected	Not selected	Not selected	Neutral	Strongly disagree	No	No	No	Yes	Yes	No	Neutral	Strongly agree	Strongly agree	Strongly agree	Strongly agree	Strongly agree	Neutral	Neutral	Neutral	Agree	Agree	Neutral	Strongly agree	Agree	Strongly agree	Agree	Strongly agree
Urban	Female	Pharmacist	Middle income	Bachelor degree	Private business (pharmacy, laboratory, etc.)	Healthcare	Private	Proficient	High	No	None/ Not applicable	Familiar	Neutral	Not familiar	Selected	Not selected	Not selected	Not selected	Not selected	Selected	Selected	Not selected	Selected	Not selected	Neutral	Neutral	No	No	Yes	No	Yes	No	Neutral	Strongly agree	Strongly agree	Agree	Agree	Agree	Strongly disagree	Agree	Neutral	Agree	Neutral	Neutral	Agree	Agree	Agree	Agree	Agree
Urban	Male	Pharmacist	Middle income	Bachelor degree	Private business (pharmacy, laboratory, etc.)	Healthcare	Private	Proficient	High	No	None/ Not applicable	Familiar	Familiar	Familiar	Selected	Not selected	Not selected	Not selected	Not selected	Not selected	Not selected	Not selected	Not selected	Not selected	Not satisfied	Disagree	No	No	No	No	No	No	Neutral	Agree	Agree	Agree	Agree	Agree	Agree	Agree	Agree	Agree	Agree	Neutral	Agree	Agree	Agree	Agree	Agree
Rural	Female	Pharmacist	Middle income	Bachelor degree	Unemployed	Healthcare	Private	Proficient	Neutral	No	None/ Not applicable	Not familiar	Not familiar	Not familiar	Selected	Not selected	Not selected	Not selected	Not selected	Not selected	Not selected	Not selected	Not selected	Not selected	Not satisfied	Disagree	No	No	No	No	No	No	Neutral	Agree	Agree	Disagree	Agree	Agree	Disagree	Agree	Agree	Neutral	Agree	Neutral	Agree	Neutral	Agree	Disagree	Agree
Urban	Female	Pharmacist	Middle income	Bachelor degree	Private business (pharmacy, laboratory, etc.)	Healthcare	Private	Basic	High	No	Less than 1 year	Not familiar	Not familiar	Familiar	Selected	Not selected	Selected	Not selected	Not selected	Not selected	Not selected	Not selected	Not selected	Not selected	Not satisfied at all	Strongly disagree	No	No	No	No	Yes	No	Negative	Agree	Agree	Agree	Disagree	Agree	Disagree	Neutral	Neutral	Agree	Agree	Positive	Disagree	Agree	Agree	Agree	Agree
Urban	Female	Nurse	Middle income	Bachelor degree	Hospital or clinic	Healthcare	Public (governmental)	Proficient	High	Yes	Less than 1 year	Familiar	Familiar	Neutral	Selected	Selected	Not selected	Not selected	Not selected	Selected	Not selected	Selected	Not selected	Not selected	Neutral	Strongly disagree	Yes	No	No	No	Yes	Yes	Neutral	Neutral	Agree	Neutral	Agree	Agree	Disagree	Agree	Neutral	Agree	Disagree	Positive	Disagree	Neutral	Agree	Disagree	Agree
Rural	Female	Pharmacist	Middle income	Bachelor degree	Private business (pharmacy, laboratory, etc.)	Healthcare	Private	Proficient	Neutral	No	Less than 1 year	Neutral	Neutral	Not familiar	Selected	Not selected	Not selected	Selected	Not selected	Not selected	Not selected	Not selected	Not selected	Not selected	Not satisfied	Disagree	No	No	No	No	No	No	Neutral	Agree	Agree	Agree	Agree	Neutral	Disagree	Agree	Neutral	Agree	Agree	Neutral	Strongly agree	Agree	Strongly agree	Agree	Strongly agree
Urban	Female	Medical Researcher /Academic	Upper income	Master degree	Student or Internship/trainee	Academic	Private	Fluent	High	No	6-10 years	Not familiar	Not familiar	Familiar	Selected	Selected	Selected	Selected	Selected	Selected	Not selected	Selected	Not selected	Not selected	Satisfied	Agree	No	Yes	No	No	Yes	Yes	Very positive	Agree	Neutral	Agree	Agree	Disagree	Neutral	Agree	Neutral	Agree	Agree	Neutral	Agree	Agree	Agree	Agree	Agree
Rural	Female	Physician	Middle income	Bachelor degree	Student or Internship/trainee	Healthcare	Not applicable	Basic	Neutral	No	Less than 1 year	Familiar	Neutral	Neutral	Selected	Not selected	Not selected	Not selected	Not selected	Not selected	Not selected	Selected	Not selected	Not selected	Not satisfied	Neutral	No	Yes	No	No	Yes	No	Positive	Agree	Agree	Agree	Agree	Agree	Neutral	Neutral	Neutral	Agree	Agree	Positive	Agree	Neutral	Agree	Disagree	Agree
Urban	Male	Physician	Middle income	Bachelor degree	Student or Internship/trainee	Healthcare	Not applicable	Proficient	Very high	No	None/ Not applicable	Neutral	Neutral	Neutral	Selected	Not selected	Not selected	Not selected	Not selected	Not selected	Selected	Not selected	Not selected	Not selected	Not satisfied at all	Strongly disagree	No	No	No	No	Yes	No	Positive	Agree	Agree	Agree	Agree	Agree	Disagree	Agree	Agree	Agree	Agree	Negative	Agree	Neutral	Agree	Agree	Agree
Urban	Female	Physician	Lower income	Bachelor degree	Student or Internship/trainee	Healthcare	Not applicable	Fluent	Neutral	No	Less than 1 year	Neutral	Neutral	Neutral	Selected	Not selected	Selected	Not selected	Not selected	Not selected	Selected	Not selected	Not selected	Not selected	Neutral	Neutral	No	No	No	No	No	No	Positive	Agree	Agree	Agree	Agree	Agree	Neutral	Agree	Agree	Agree	Agree	Neutral	Agree	Agree	Agree	Agree	Agree
Urban	Female	Physician	Middle income	Bachelor degree	Student or Internship/trainee	Healthcare	Not applicable	Fluent	High	No	Less than 1 year	Familiar	Familiar	Not familiar	Selected	Selected	Selected	Not selected	Not selected	Not selected	Not selected	Selected	Not selected	Not selected	Very satisfied	Disagree	No	No	No	Yes	Yes	No	Positive	Agree	Agree	Agree	Agree	Disagree	Disagree	Agree	Disagree	Agree	Disagree	Negative	Agree	Agree	Agree	Agree	Agree
Urban	Female	Physician	Upper income	Bachelor degree	Unemployed	Healthcare	Private	Fluent	Very high	Yes	Less than 1 year	Familiar	Familiar	Familiar	Not selected	Not selected	Not selected	Selected	Not selected	Not selected	Not selected	Not selected	Selected	Selected	Not satisfied at all	Disagree	Yes	Yes	Yes	Yes	Yes	Yes	Positive	Agree	Agree	Agree	Agree	Agree	Agree	Agree	Agree	Agree	Agree	Positive	Agree	Agree	Agree	Agree	Agree
Urban	Female	Physician	Middle income	Bachelor degree	Student or Internship/trainee	Healthcare	Not applicable	Proficient	Neutral	No	Less than 1 year	Neutral	Neutral	Neutral	Selected	Selected	Not selected	Not selected	Not selected	Not selected	Not selected	Selected	Not selected	Not selected	Neutral	Disagree	No	Yes	No	Yes	Yes	Yes	Positive	Agree	Agree	Agree	Agree	Agree	Disagree	Agree	Agree	Agree	Agree	Positive	Agree	Disagree	Agree	Neutral	Agree
Rural	Female	Physician	Lower income	Bachelor degree	Student or Internship/trainee	Healthcare	Public (governmental)	Basic	Neutral	No	None/ Not applicable	Neutral	Neutral	Familiar	Selected	Selected	Not selected	Not selected	Not selected	Selected	Selected	Selected	Not selected	Not selected	Neutral	Agree	No	No	No	No	Yes	Yes	Negative	Agree	Agree	Agree	Agree	Agree	Disagree	Agree	Agree	Neutral	Neutral	Neutral	Neutral	Agree	Agree	Agree	Agree
Urban	Male	Physician	Middle income	Bachelor degree	Student or Internship/trainee	Healthcare	Not applicable	Proficient	High	No	Less than 1 year	Neutral	Neutral	Neutral	Selected	Selected	Not selected	Not selected	Not selected	Not selected	Not selected	Not selected	Not selected	Not selected	Neutral	Neutral	No	Yes	Yes	Yes	Yes	No	Neutral	Agree	Agree	Agree	Agree	Agree	Neutral	Agree	Neutral	Agree	Agree	Neutral	Agree	Neutral	Agree	Neutral	Agree
Rural	Female	Physician	Middle income	Bachelor degree	Student or Internship/trainee	Healthcare	Not applicable	Basic	High	No	None/ Not applicable	Not familiar	Not familiar	Neutral	Selected	Not selected	Not selected	Not selected	Not selected	Not selected	Not selected	Selected	Not selected	Not selected	Neutral	Neutral	Yes	No	Yes	No	Yes	Yes	Neutral	Agree	Agree	Agree	Neutral	Neutral	Agree	Neutral	Agree	Agree	Neutral	Positive	Agree	Agree	Agree	Agree	Agree
Urban	Female	Technology developer /IT professional	Middle income	Bachelor degree	Student or Internship/trainee	Others	Not applicable	Proficient	High	No	None/ Not applicable	Familiar	Neutral	Neutral	Selected	Not selected	Selected	Selected	Not selected	Not selected	Not selected	Not selected	Not selected	Not selected	Not satisfied	Strongly agree	No	No	No	No	No	No	Positive	Agree	Agree	Agree	Agree	Neutral	Neutral	Neutral	Agree	Agree	Agree	Neutral	Agree	Neutral	Agree	Neutral	Agree
Rural	Female	Physician	Lower income	Bachelor degree	Student or Internship/trainee	Healthcare	Not applicable	Basic	Low	No	None/ Not applicable	Not familiar	Not familiar	Not familiar	Selected	Not selected	Not selected	Not selected	Not selected	Not selected	Not selected	Not selected	Not selected	Not selected	Not satisfied	Disagree	No	No	No	No	No	No	Neutral	Agree	Neutral	Neutral	Agree	Agree	Disagree	Agree	Neutral	Neutral	Neutral	Neutral	Neutral	Neutral	Agree	Agree	Neutral
Urban	Female	Physician	Middle income	Bachelor degree	Student or Internship/trainee	Healthcare	Not applicable	Proficient	Neutral	No	Less than 1 year	Neutral	Neutral	Neutral	Selected	Not selected	Not selected	Not selected	Not selected	Not selected	Not selected	Selected	Not selected	Not selected	Not satisfied	Strongly disagree	No	Yes	No	No	No	No	Positive	Agree	Agree	Agree	Agree	Agree	Disagree	Agree	Agree	Agree	Agree	Neutral	Agree	Agree	Agree	Agree	Agree
Urban	Female	Physician	Middle income	Bachelor degree	Student or Internship/trainee	Healthcare	Not applicable	Proficient	High	No	More than 10 years	Familiar	Familiar	Familiar	Selected	Selected	Selected	Not selected	Selected	Selected	Selected	Selected	Selected	Not selected	Very satisfied	Strongly agree	Yes	Yes	Yes	Yes	Yes	Yes	Positive	Agree	Agree	Agree	Agree	Agree	Agree	Agree	Agree	Agree	Agree	Positive	Agree	Agree	Agree	Agree	Agree
Urban	Female	Physician	Middle income	Bachelor degree	Student or Internship/trainee	Healthcare	Not applicable	Proficient	Neutral	No	None/ Not applicable	Neutral	Neutral	Neutral	Selected	Not selected	Selected	Not selected	Selected	Not selected	Not selected	Not selected	Not selected	Not selected	Not satisfied at all	Neutral	No	Yes	No	No	No	Yes	Neutral	Neutral	Neutral	Neutral	Neutral	Neutral	Neutral	Neutral	Neutral	Neutral	Neutral	Neutral	Neutral	Neutral	Neutral	Neutral	Neutral
Urban	Female	Physician	Middle income	Bachelor degree	Student or Internship/trainee	Healthcare	Not applicable	Proficient	High	No	Less than 1 year	Not familiar	Not familiar	Not familiar	Not selected	Not selected	Not selected	Not selected	Not selected	Selected	Not selected	Not selected	Not selected	Not selected	Neutral	Neutral	Yes	No	Yes	Yes	Yes	Yes	Neutral	Disagree	Neutral	Disagree	Disagree	Agree	Disagree	Disagree	Disagree	Disagree	Disagree	Positive	Disagree	Neutral	Disagree	Neutral	Agree
Rural	Female	Physician	Middle income	Bachelor degree	Student or Internship/trainee	Healthcare	Not applicable	Basic	Neutral	No	Less than 1 year	Familiar	Neutral	Familiar	Selected	Not selected	Not selected	Not selected	Not selected	Not selected	Selected	Selected	Not selected	Not selected	Satisfied	Disagree	No	No	No	No	No	No	Positive	Disagree	Neutral	Neutral	Agree	Disagree	Disagree	Neutral	Disagree	Agree	Agree	Neutral	Agree	Disagree	Agree	Agree	Agree
Urban	Female	Physician	Middle income	Bachelor degree	Student or Internship/trainee	Healthcare	Not applicable	Proficient	Neutral	No	None/ Not applicable	Not familiar	Neutral	Not familiar	Selected	Not selected	Not selected	Not selected	Not selected	Not selected	Not selected	Selected	Not selected	Not selected	Neutral	Neutral	No	Yes	No	Yes	No	No	Neutral	Agree	Agree	Agree	Agree	Agree	Disagree	Agree	Neutral	Neutral	Neutral	Neutral	Agree	Neutral	Agree	Agree	Agree
Rural	Female	Physician	Middle income	Bachelor degree	Student or Internship/trainee	Healthcare	Public (governmental)	Basic	High	No	None/ Not applicable	Not familiar	Neutral	Not familiar	Selected	Selected	Not selected	Not selected	Not selected	Not selected	Not selected	Not selected	Not selected	Selected	Not satisfied at all	Disagree	No	No	No	No	Yes	Yes	Neutral	Agree	Agree	Agree	Agree	Neutral	Disagree	Neutral	Neutral	Neutral	Neutral	Neutral	Agree	Neutral	Neutral	Disagree	Neutral
Urban	Female	Physician	Lower income	Bachelor degree	Student or Internship/trainee	Healthcare	Public (governmental)	Fluent	High	Yes	Less than 1 year	Familiar	Neutral	Familiar	Selected	Not selected	Not selected	Not selected	Not selected	Not selected	Selected	Selected	Not selected	Not selected	Not satisfied	Strongly disagree	Yes	No	No	No	No	No	Positive	Agree	Neutral	Agree	Agree	Neutral	Neutral	Agree	Agree	Agree	Agree	Positive	Agree	Disagree	Agree	Agree	Agree
Rural	Female	Nurse	Middle income	Bachelor degree	Student or Internship/trainee	Healthcare	Not applicable	Basic	Neutral	No	None/ Not applicable	Neutral	Neutral	Not familiar	Selected	Not selected	Not selected	Not selected	Not selected	Not selected	Not selected	Not selected	Not selected	Not selected	Neutral	Neutral	No	No	No	No	Yes	No	Neutral	Agree	Agree	Agree	Agree	Neutral	Disagree	Neutral	Agree	Agree	Neutral	Neutral	Neutral	Agree	Agree	Disagree	Agree
Urban	Female	Physician	Middle income	Bachelor degree	Student or Internship/trainee	Healthcare	Not applicable	Fluent	Neutral	No	Less than 1 year	Neutral	Neutral	Neutral	Selected	Not selected	Not selected	Selected	Not selected	Not selected	Not selected	Not selected	Not selected	Not selected	Not satisfied	Disagree	No	No	Yes	No	Yes	No	Neutral	Neutral	Neutral	Neutral	Neutral	Disagree	Disagree	Neutral	Disagree	Disagree	Agree	Neutral	Neutral	Neutral	Neutral	Neutral	Neutral
Urban	Female	Physician	Middle income	Bachelor degree	Hospital or clinic	Healthcare	Public (governmental)	Proficient	High	No	None/ Not applicable	Neutral	Not familiar	Not familiar	Selected	Not selected	Not selected	Not selected	Not selected	Not selected	Not selected	Not selected	Not selected	Not selected	Not satisfied at all	Strongly disagree	No	No	No	No	No	No	Neutral	Agree	Agree	Agree	Agree	Neutral	Disagree	Neutral	Agree	Agree	Agree	Neutral	Agree	Neutral	Agree	Neutral	Agree
Rural	Female	Physician	Middle income	Bachelor degree	Student or Internship/trainee	Healthcare	Private	Basic	Neutral	No	Less than 1 year	Not familiar	Not familiar	Neutral	Selected	Not selected	Not selected	Not selected	Not selected	Not selected	Not selected	Not selected	Not selected	Not selected	Satisfied	Agree	No	No	No	No	No	No	Neutral	Agree	Agree	Agree	Agree	Agree	Disagree	Agree	Agree	Agree	Agree	Neutral	Agree	Agree	Agree	Agree	Agree
Urban	Female	Physician	Middle income	Bachelor degree	Student or Internship/trainee	Healthcare	Public (governmental)	Proficient	Neutral	No	Less than 1 year	Not familiar	Neutral	Neutral	Selected	Not selected	Not selected	Not selected	Not selected	Not selected	Not selected	Not selected	Not selected	Not selected	Not satisfied at all	Neutral	No	Yes	No	Yes	Yes	No	Neutral	Agree	Agree	Agree	Agree	Neutral	Disagree	Agree	Neutral	Agree	Agree	Neutral	Agree	Agree	Agree	Agree	Agree
Urban	Female	Physician	Lower income	Bachelor degree	Student or Internship/trainee	Healthcare	Private	Basic	Neutral	Yes	More than 10 years	Neutral	Neutral	Neutral	Selected	Not selected	Not selected	Not selected	Not selected	Not selected	Not selected	Not selected	Not selected	Not selected	Satisfied	Agree	Yes	Yes	Yes	Yes	No	Yes	Positive	Neutral	Neutral	Neutral	Agree	Neutral	Neutral	Neutral	Neutral	Neutral	Neutral	Neutral	Neutral	Neutral	Neutral	Neutral	Neutral
Urban	Male	Allied health professional (laboratories, physical therapy, nutrition, etc.)	Lower income	Master degree	Entrepreneurial company or industry	Healthcare	Not applicable	Fluent	Neutral	Yes	Less than 1 year	Neutral	Neutral	Neutral	Not selected	Not selected	Not selected	Not selected	Selected	Not selected	Not selected	Not selected	Not selected	Not selected	Very satisfied	Neutral	Yes	No	Yes	No	No	No	Neutral	Neutral	Neutral	Neutral	Neutral	Neutral	Neutral	Neutral	Neutral	Neutral	Neutral	Positive	Neutral	Neutral	Neutral	Neutral	Neutral
Urban	Male	Technology developer /IT professional	Middle income	Bachelor degree	Unemployed	Others	Public (governmental)	Proficient	Very high	No	Less than 1 year	Not familiar	Neutral	Neutral	Selected	Not selected	Not selected	Not selected	Not selected	Not selected	Not selected	Not selected	Not selected	Not selected	Not satisfied at all	Disagree	Yes	Yes	Yes	Yes	Yes	Yes	Positive	Disagree	Disagree	Disagree	Neutral	Disagree	Disagree	Disagree	Disagree	Disagree	Disagree	Neutral	Disagree	Neutral	Neutral	Disagree	Disagree
Urban	Male	Technology developer /IT professional	Middle income	Bachelor degree	Student or Internship/trainee	Others	Not applicable	Proficient	High	No	Less than 1 year	Neutral	Neutral	Neutral	Not selected	Not selected	Not selected	Selected	Selected	Selected	Not selected	Not selected	Not selected	Not selected	Neutral	Neutral	Yes	Yes	No	Yes	Yes	Yes	Positive	Agree	Neutral	Agree	Disagree	Agree	Disagree	Agree	Neutral	Neutral	Neutral	Positive	Agree	Agree	Agree	Neutral	Agree
Urban	Male	Medical Researcher /Academic	Lower income	Bachelor degree	Student or Internship/trainee	Academic	Public (governmental)	Basic	High	Yes	Less than 1 year	Familiar	Familiar	Familiar	Selected	Not selected	Not selected	Not selected	Not selected	Not selected	Not selected	Not selected	Not selected	Not selected	Not satisfied at all	Strongly disagree	Yes	Yes	Yes	Yes	Yes	Yes	Positive	Neutral	Agree	Disagree	Agree	Agree	Agree	Agree	Neutral	Neutral	Neutral	Positive	Agree	Agree	Agree	Agree	Agree
Urban	Male	Allied health professional (laboratories, physical therapy, nutrition, etc.)	Middle income	Bachelor degree	Student or Internship/trainee	Healthcare	Private	Basic	Neutral	Yes	Less than 1 year	Neutral	Neutral	Neutral	Selected	Not selected	Not selected	Selected	Not selected	Selected	Selected	Selected	Selected	Not selected	Very satisfied	Strongly agree	Yes	Yes	Yes	Yes	Yes	Yes	Positive	Neutral	Neutral	Agree	Agree	Agree	Agree	Agree	Agree	Agree	Agree	Positive	Agree	Agree	Agree	Agree	Agree
Urban	Male	Allied health professional (laboratories, physical therapy, nutrition, etc.)	Middle income	Bachelor degree	Student or Internship/trainee	Healthcare	Not applicable	Fluent	Neutral	No	None/ Not applicable	Familiar	Familiar	Neutral	Selected	Not selected	Not selected	Not selected	Not selected	Not selected	Not selected	Not selected	Not selected	Not selected	Satisfied	Neutral	Yes	Yes	Yes	Yes	Yes	Yes	Positive	Agree	Agree	Agree	Agree	Agree	Agree	Agree	Agree	Agree	Agree	Positive	Neutral	Agree	Neutral	Agree	Neutral
Rural	Male	Physician	Lower income	Bachelor degree	Student or Internship/trainee	Healthcare	Not applicable	Fluent	High	No	None/ Not applicable	Not familiar	Not familiar	Not familiar	Selected	Not selected	Not selected	Not selected	Not selected	Selected	Selected	Not selected	Not selected	Not selected	Not satisfied	Neutral	No	No	No	Yes	Yes	Yes	Neutral	Agree	Agree	Agree	Agree	Agree	Agree	Agree	Agree	Agree	Agree	Neutral	Agree	Neutral	Neutral	Neutral	Agree
Urban	Female	Physician	Middle income	Bachelor degree	Unemployed	Healthcare	Not applicable	Fluent	Neutral	No	1-5 years	Not familiar	Not familiar	Not familiar	Selected	Not selected	Not selected	Not selected	Not selected	Not selected	Not selected	Selected	Not selected	Not selected	Not satisfied	Strongly disagree	Yes	Yes	Yes	No	No	Yes	Neutral	Agree	Neutral	Neutral	Neutral	Neutral	Disagree	Agree	Neutral	Neutral	Neutral	Neutral	Agree	Neutral	Agree	Agree	Neutral
Rural	Male	Nurse	Middle income	Bachelor degree	Student or Internship/trainee	Healthcare	Not applicable	Basic	Low	No	None/ Not applicable	Not familiar	Neutral	Neutral	Selected	Not selected	Not selected	Not selected	Not selected	Not selected	Not selected	Not selected	Not selected	Not selected	Satisfied	Neutral	Yes	Yes	Yes	No	Yes	Yes	Positive	Agree	Agree	Agree	Neutral	Agree	Neutral	Neutral	Agree	Agree	Neutral	Positive	Agree	Agree	Agree	Neutral	Agree
Urban	Female	Allied health professional (laboratories, physical therapy, nutrition, etc.)	Lower income	Bachelor degree	Private business (pharmacy, laboratory, etc.)	Healthcare	Not applicable	Basic	High	No	None/ Not applicable	Not familiar	Not familiar	Not familiar	Not selected	Not selected	Selected	Not selected	Not selected	Selected	Not selected	Selected	Not selected	Not selected	Neutral	Neutral	No	No	No	No	No	No	Neutral	Neutral	Neutral	Neutral	Neutral	Neutral	Neutral	Neutral	Neutral	Neutral	Neutral	Neutral	Agree	Agree	Agree	Agree	Agree
Rural	Female	Physician	Middle income	Bachelor degree	Hospital or clinic	Healthcare	Public (governmental)	Proficient	High	No	None/ Not applicable	Not familiar	Not familiar	Not familiar	Selected	Not selected	Not selected	Not selected	Not selected	Not selected	Not selected	Not selected	Not selected	Not selected	Not satisfied	Strongly disagree	No	No	No	No	Yes	Yes	Neutral	Neutral	Agree	Neutral	Agree	Agree	Disagree	Agree	Neutral	Agree	Neutral	Positive	Neutral	Agree	Agree	Agree	Neutral
Urban	Female	Physician	Middle income	Bachelor degree	Student or Internship/trainee	Healthcare	Not applicable	Basic	Neutral	No	Less than 1 year	Not familiar	Not familiar	Not familiar	Selected	Not selected	Not selected	Selected	Selected	Not selected	Not selected	Not selected	Not selected	Not selected	Neutral	Disagree	No	No	Yes	No	Yes	No	Neutral	Agree	Agree	Agree	Agree	Neutral	Neutral	Agree	Neutral	Neutral	Neutral	Neutral	Agree	Neutral	Agree	Neutral	Disagree
Urban	Female	Physician	Middle income	Bachelor degree	Student or Internship/trainee	Healthcare	Not applicable	Proficient	Low	No	Less than 1 year	Neutral	Familiar	Neutral	Selected	Selected	Selected	Selected	Not selected	Selected	Selected	Not selected	Not selected	Not selected	Satisfied	Agree	No	Yes	Yes	Yes	Yes	Yes	Positive	Neutral	Agree	Agree	Agree	Agree	Neutral	Neutral	Agree	Agree	Agree	Neutral	Agree	Agree	Neutral	Neutral	Neutral
Urban	Female	Physician	Middle income	Bachelor degree	Student or Internship/trainee	Healthcare	Not applicable	Fluent	Very high	Yes	Less than 1 year	Familiar	Familiar	Familiar	Selected	Selected	Not selected	Not selected	Selected	Not selected	Not selected	Selected	Not selected	Not selected	Neutral	Neutral	No	No	No	No	No	No	Positive	Disagree	Disagree	Disagree	Disagree	Disagree	Agree	Disagree	Disagree	Disagree	Disagree	Neutral	Disagree	Neutral	Neutral	Neutral	Neutral
Urban	Male	Physician	Lower income	Bachelor degree	Student or Internship/trainee	Healthcare	Public (governmental)	Proficient	High	Yes	Less than 1 year	Familiar	Familiar	Familiar	Selected	Selected	Not selected	Not selected	Not selected	Not selected	Not selected	Not selected	Not selected	Not selected	Neutral	Disagree	Yes	No	No	No	No	No	Positive	Agree	Agree	Neutral	Neutral	Neutral	Disagree	Agree	Agree	Agree	Agree	Positive	Agree	Agree	Agree	Agree	Agree
Urban	Female	Physician	Middle income	Bachelor degree	Student or Internship/trainee	Healthcare	Not applicable	Basic	Neutral	No	None/ Not applicable	Not familiar	Not familiar	Neutral	Selected	Not selected	Not selected	Not selected	Not selected	Not selected	Not selected	Not selected	Not selected	Not selected	Not satisfied	Disagree	Yes	No	Yes	No	Yes	No	Neutral	Neutral	Neutral	Neutral	Agree	Neutral	Neutral	Disagree	Agree	Disagree	Agree	Neutral	Neutral	Disagree	Agree	Disagree	Agree
Urban	Female	Others	Middle income	Bachelor degree	Student or Internship/trainee	Others	Not applicable	Proficient	Neutral	No	None/ Not applicable	Neutral	Neutral	Neutral	Not selected	Not selected	Not selected	Selected	Not selected	Not selected	Not selected	Not selected	Not selected	Not selected	Neutral	Neutral	No	Yes	No	No	No	No	Positive	Agree	Agree	Agree	Neutral	Agree	Neutral	Neutral	Agree	Agree	Agree	Neutral	Agree	Neutral	Agree	Neutral	Agree
Urban	Female	Physician	Middle income	Master degree	Student or Internship/trainee	Healthcare	Public (governmental)	Fluent	Neutral	No	None/ Not applicable	Not familiar	Not familiar	Not familiar	Selected	Not selected	Not selected	Not selected	Selected	Selected	Not selected	Selected	Not selected	Not selected	Not satisfied	Disagree	No	No	No	Yes	No	No	Positive	Agree	Agree	Agree	Agree	Agree	Disagree	Agree	Agree	Agree	Agree	Neutral	Agree	Neutral	Agree	Agree	Neutral
Urban	Female	Physician	Middle income	Bachelor degree	Student or Internship/trainee	Healthcare	Not applicable	Fluent	High	Yes	1-5 years	Familiar	Familiar	Neutral	Selected	Selected	Not selected	Not selected	Selected	Selected	Selected	Selected	Not selected	Not selected	Not satisfied	Neutral	No	Yes	No	Yes	No	Yes	Neutral	Disagree	Agree	Neutral	Disagree	Neutral	Agree	Disagree	Neutral	Agree	Disagree	Negative	Neutral	Disagree	Neutral	Agree	Neutral
Urban	Female	Physician	Middle income	Bachelor degree	Student or Internship/trainee	Healthcare	Not applicable	Proficient	High	No	Less than 1 year	Neutral	Neutral	Neutral	Not selected	Not selected	Selected	Selected	Selected	Not selected	Selected	Not selected	Selected	Selected	Not satisfied at all	Strongly disagree	No	No	No	No	No	No	Neutral	Agree	Agree	Agree	Agree	Agree	Disagree	Neutral	Neutral	Neutral	Neutral	Neutral	Neutral	Neutral	Neutral	Neutral	Neutral
Urban	Female	Physician	Middle income	Bachelor degree	Student or Internship/trainee	Healthcare	Public (governmental)	Fluent	High	No	None/ Not applicable	Neutral	Not familiar	Neutral	Selected	Not selected	Not selected	Not selected	Not selected	Not selected	Not selected	Not selected	Not selected	Not selected	Very satisfied	Strongly agree	No	Yes	No	Yes	No	Yes	Neutral	Neutral	Neutral	Neutral	Neutral	Neutral	Neutral	Neutral	Neutral	Neutral	Neutral	Neutral	Neutral	Neutral	Neutral	Neutral	Neutral
Urban	Female	Physician	Lower income	Bachelor degree	Hospital or clinic	Healthcare	Not applicable	Fluent	Neutral	No	1-5 years	Not familiar	Not familiar	Familiar	Selected	Not selected	Not selected	Not selected	Not selected	Not selected	Not selected	Not selected	Not selected	Not selected	Not satisfied	Strongly disagree	No	No	No	No	Yes	No	Positive	Agree	Agree	Agree	Agree	Agree	Disagree	Agree	Agree	Agree	Agree	Positive	Agree	Neutral	Agree	Neutral	Agree
Urban	Female	Medical Researcher /Academic	Middle income	Bachelor degree	Student or Internship/trainee	Academic	Public (governmental)	Basic	Very high	No	Less than 1 year	Familiar	Familiar	Familiar	Selected	Not selected	Selected	Not selected	Not selected	Not selected	Not selected	Not selected	Not selected	Not selected	Neutral	Disagree	No	Yes	No	Yes	Yes	Yes	Neutral	Neutral	Neutral	Neutral	Agree	Neutral	Agree	Agree	Agree	Agree	Agree	Positive	Agree	Agree	Agree	Agree	Agree
Urban	Female	Physician	Lower income	Bachelor degree	Student or Internship/trainee	Healthcare	Not applicable	Proficient	Low	No	None/ Not applicable	Neutral	Not familiar	Familiar	Selected	Not selected	Selected	Not selected	Not selected	Not selected	Not selected	Not selected	Not selected	Not selected	Not satisfied	Strongly disagree	No	No	No	Yes	Yes	No	Neutral	Agree	Agree	Agree	Agree	Agree	Disagree	Agree	Agree	Agree	Agree	Neutral	Agree	Neutral	Agree	Neutral	Agree
Urban	Female	Physician	Upper income	Bachelor degree	Student or Internship/trainee	Healthcare	Not applicable	Fluent	Neutral	No	Less than 1 year	Not familiar	Neutral	Neutral	Not selected	Not selected	Not selected	Selected	Not selected	Not selected	Not selected	Not selected	Not selected	Not selected	Not satisfied	Disagree	No	Yes	No	No	No	No	Neutral	Neutral	Neutral	Agree	Agree	Disagree	Disagree	Disagree	Disagree	Neutral	Neutral	Neutral	Neutral	Neutral	Agree	Neutral	Neutral
Urban	Female	Physician	Lower income	Bachelor degree	Student or Internship/trainee	Healthcare	Not applicable	Proficient	Neutral	No	Less than 1 year	Familiar	Neutral	Familiar	Selected	Not selected	Selected	Selected	Not selected	Not selected	Not selected	Selected	Not selected	Not selected	Not satisfied at all	Strongly disagree	No	No	No	No	Yes	No	Positive	Agree	Agree	Agree	Agree	Agree	Disagree	Neutral	Neutral	Agree	Agree	Neutral	Agree	Neutral	Agree	Disagree	Agree
Urban	Female	Physician	Lower income	Bachelor degree	Student or Internship/trainee	Healthcare	Not applicable	Fluent	High	No	None/ Not applicable	Neutral	Neutral	Familiar	Selected	Not selected	Not selected	Selected	Not selected	Not selected	Not selected	Not selected	Not selected	Not selected	Neutral	Neutral	No	No	No	No	Yes	No	Neutral	Agree	Neutral	Agree	Neutral	Neutral	Disagree	Neutral	Neutral	Neutral	Agree	Neutral	Agree	Neutral	Agree	Agree	Agree
Rural	Female	Physician	Middle income	Bachelor degree	Student or Internship/trainee	Healthcare	Not applicable	Proficient	High	No	None/ Not applicable	Familiar	Familiar	Neutral	Selected	Not selected	Not selected	Not selected	Not selected	Selected	Selected	Selected	Not selected	Not selected	Satisfied	Disagree	No	No	No	Yes	Yes	No	Positive	Agree	Agree	Agree	Neutral	Agree	Neutral	Neutral	Agree	Agree	Agree	Neutral	Agree	Neutral	Agree	Agree	Agree
Urban	Female	Physician	Middle income	Bachelor degree	Student or Internship/trainee	Healthcare	Not applicable	Proficient	Neutral	No	Less than 1 year	Neutral	Neutral	Neutral	Selected	Selected	Selected	Not selected	Not selected	Not selected	Not selected	Not selected	Not selected	Not selected	Neutral	Agree	No	No	No	Yes	No	No	Neutral	Neutral	Neutral	Neutral	Neutral	Neutral	Neutral	Neutral	Neutral	Neutral	Neutral	Neutral	Neutral	Neutral	Neutral	Neutral	Neutral
Urban	Female	Physician	Middle income	Bachelor degree	Student or Internship/trainee	Healthcare	Not applicable	Proficient	High	No	1-5 years	Familiar	Familiar	Familiar	Selected	Not selected	Not selected	Not selected	Not selected	Selected	Not selected	Selected	Not selected	Not selected	Not satisfied	Disagree	No	No	No	No	Yes	No	Neutral	Agree	Agree	Agree	Agree	Disagree	Neutral	Agree	Neutral	Agree	Agree	Neutral	Agree	Neutral	Agree	Neutral	Agree
Rural	Female	Physician	Middle income	Bachelor degree	Student or Internship/trainee	Healthcare	Not applicable	Basic	Neutral	No	None/ Not applicable	Not familiar	Not familiar	Not familiar	Selected	Not selected	Not selected	Not selected	Not selected	Not selected	Not selected	Not selected	Not selected	Not selected	Not satisfied	Disagree	No	No	No	No	No	No	Neutral	Disagree	Disagree	Disagree	Disagree	Disagree	Disagree	Disagree	Disagree	Disagree	Disagree	Neutral	Neutral	Neutral	Neutral	Neutral	Neutral
Rural	Female	Physician	Middle income	Bachelor degree	Student or Internship/trainee	Healthcare	Not applicable	Proficient	Neutral	No	Less than 1 year	Neutral	Familiar	Familiar	Selected	Selected	Selected	Not selected	Not selected	Not selected	Not selected	Not selected	Not selected	Not selected	Neutral	Agree	Yes	Yes	Yes	No	Yes	No	Positive	Neutral	Agree	Neutral	Agree	Agree	Disagree	Agree	Neutral	Agree	Agree	Positive	Agree	Neutral	Agree	Neutral	Agree
Urban	Female	Physician	Middle income	Bachelor degree	Student or Internship/trainee	Healthcare	Not applicable	Proficient	Neutral	No	Less than 1 year	Familiar	Familiar	Neutral	Not selected	Selected	Not selected	Selected	Not selected	Not selected	Not selected	Selected	Not selected	Not selected	Neutral	Strongly disagree	No	No	No	Yes	Yes	Yes	Positive	Agree	Agree	Agree	Neutral	Neutral	Disagree	Neutral	Neutral	Neutral	Agree	Neutral	Agree	Neutral	Agree	Agree	Neutral
Urban	Female	Physician	Lower income	Bachelor degree	Student or Internship/trainee	Healthcare	Not applicable	Proficient	High	No	Less than 1 year	Neutral	Neutral	Neutral	Selected	Selected	Not selected	Not selected	Not selected	Not selected	Not selected	Selected	Not selected	Not selected	Not satisfied at all	Strongly disagree	No	Yes	No	No	No	No	Neutral	Agree	Agree	Agree	Disagree	Agree	Disagree	Agree	Agree	Agree	Disagree	Neutral	Agree	Neutral	Agree	Neutral	Agree
Urban	Female	Physician	Lower income	Bachelor degree	Student or Internship/trainee	Healthcare	Not applicable	Proficient	High	Yes	1-5 years	Not familiar	Not familiar	Not familiar	Selected	Not selected	Not selected	Selected	Not selected	Not selected	Not selected	Not selected	Not selected	Not selected	Neutral	Neutral	No	No	Yes	No	Yes	No	Positive	Neutral	Neutral	Neutral	Neutral	Neutral	Neutral	Neutral	Neutral	Neutral	Neutral	Neutral	Neutral	Neutral	Neutral	Neutral	Neutral
Urban	Female	Physician	Lower income	Bachelor degree	Student or Internship/trainee	Healthcare	Not applicable	Proficient	Neutral	No	1-5 years	Neutral	Neutral	Neutral	Selected	Selected	Not selected	Not selected	Not selected	Not selected	Not selected	Not selected	Not selected	Not selected	Not satisfied	Disagree	No	Yes	No	No	No	No	Positive	Neutral	Neutral	Neutral	Neutral	Neutral	Neutral	Neutral	Neutral	Neutral	Neutral	Positive	Agree	Agree	Neutral	Agree	Neutral
Urban	Female	Physician	Middle income	Bachelor degree	Student or Internship/trainee	Healthcare	Public (governmental)	Proficient	Neutral	No	None/ Not applicable	Not familiar	Not familiar	Not familiar	Selected	Not selected	Not selected	Not selected	Not selected	Selected	Selected	Not selected	Not selected	Not selected	Neutral	Disagree	No	Yes	No	No	Yes	No	Neutral	Neutral	Disagree	Agree	Neutral	Neutral	Disagree	Agree	Agree	Neutral	Disagree	Neutral	Agree	Neutral	Neutral	Agree	Disagree
Rural	Female	Physician	Middle income	Bachelor degree	Hospital or clinic	Healthcare	Public (governmental)	Fluent	Very high	No	Less than 1 year	Familiar	Familiar	Familiar	Selected	Not selected	Not selected	Not selected	Not selected	Selected	Not selected	Selected	Not selected	Not selected	Neutral	Agree	No	No	No	Yes	Yes	No	Positive	Agree	Neutral	Agree	Agree	Agree	Neutral	Neutral	Agree	Agree	Agree	Neutral	Agree	Neutral	Agree	Neutral	Agree
Urban	Female	Physician	Lower income	Bachelor degree	Unemployed	Healthcare	Not applicable	Fluent	High	No	None/ Not applicable	Neutral	Neutral	Neutral	Selected	Selected	Selected	Not selected	Not selected	Not selected	Selected	Selected	Not selected	Not selected	Satisfied	Agree	No	Yes	No	Yes	Yes	No	Neutral	Agree	Agree	Agree	Agree	Agree	Disagree	Agree	Agree	Agree	Agree	Positive	Agree	Agree	Agree	Agree	Agree
Urban	Female	Technology developer /IT professional	Lower income	Master degree	Non-governmental organization (NGO)	Others	Private	Basic	Very high	Yes	Less than 1 year	Neutral	Neutral	Neutral	Not selected	Not selected	Not selected	Selected	Not selected	Not selected	Not selected	Not selected	Not selected	Not selected	Not satisfied	Disagree	Yes	Yes	Yes	Yes	Yes	Yes	Positive	Disagree	Disagree	Disagree	Disagree	Disagree	Disagree	Disagree	Disagree	Disagree	Disagree	Positive	Neutral	Neutral	Neutral	Neutral	Neutral
Urban	Female	Physician	Middle income	Bachelor degree	Student or Internship/trainee	Healthcare	Public (governmental)	Proficient	Neutral	No	None/ Not applicable	Not familiar	Not familiar	Not familiar	Selected	Not selected	Not selected	Not selected	Not selected	Not selected	Not selected	Not selected	Not selected	Not selected	Not satisfied	Strongly disagree	No	No	No	No	No	No	Neutral	Neutral	Neutral	Neutral	Neutral	Neutral	Neutral	Neutral	Neutral	Neutral	Neutral	Neutral	Neutral	Neutral	Neutral	Neutral	Neutral
Rural	Female	Physician	Upper income	Bachelor degree	Unemployed	Healthcare	Not applicable	Proficient	High	Yes	1-5 years	Neutral	Neutral	Neutral	Not selected	Not selected	Not selected	Selected	Not selected	Not selected	Not selected	Not selected	Not selected	Not selected	Not satisfied	Strongly agree	No	Yes	No	Yes	No	Yes	Positive	Neutral	Neutral	Neutral	Neutral	Neutral	Neutral	Neutral	Neutral	Neutral	Neutral	Negative	Neutral	Agree	Disagree	Agree	Disagree
Urban	Male	Nurse	Middle income	Doctor of Philosophy (PhD)	Student or Internship/trainee	Healthcare	Public (governmental)	Basic	High	Yes	1-5 years	Neutral	Neutral	Neutral	Not selected	Not selected	Selected	Not selected	Not selected	Not selected	Not selected	Not selected	Not selected	Not selected	Neutral	Agree	Yes	No	No	Yes	No	No	Negative	Neutral	Neutral	Neutral	Neutral	Neutral	Neutral	Neutral	Neutral	Disagree	Agree	Positive	Neutral	Neutral	Neutral	Agree	Disagree
Rural	Male	Allied health professional (laboratories, physical therapy, nutrition, etc.)	Middle income	Master degree	Student or Internship/trainee	Healthcare	Public (governmental)	Basic	High	Yes	1-5 years	Neutral	Neutral	Not familiar	Not selected	Not selected	Not selected	Selected	Not selected	Not selected	Not selected	Not selected	Not selected	Not selected	Neutral	Neutral	Yes	No	Yes	No	No	Yes	Neutral	Neutral	Neutral	Disagree	Disagree	Agree	Neutral	Disagree	Neutral	Neutral	Neutral	Neutral	Disagree	Neutral	Disagree	Disagree	Neutral
Rural	Female	Physician	Middle income	Bachelor degree	Student or Internship/trainee	Healthcare	Public (governmental)	Proficient	Low	No	None/ Not applicable	Not familiar	Not familiar	Not familiar	Selected	Not selected	Not selected	Not selected	Not selected	Not selected	Not selected	Not selected	Not selected	Not selected	Neutral	Neutral	No	No	No	No	No	No	Positive	Agree	Agree	Agree	Agree	Agree	Agree	Agree	Agree	Agree	Agree	Positive	Agree	Agree	Agree	Agree	Agree
Urban	Female	Medical Researcher /Academic	Middle income	Master degree	Unemployed	Academic	Public (governmental)	Fluent	Very high	Yes	1-5 years	Neutral	Neutral	Familiar	Not selected	Not selected	Not selected	Selected	Not selected	Not selected	Not selected	Not selected	Not selected	Not selected	Not satisfied	Strongly agree	No	Yes	No	Yes	No	Yes	Neutral	Neutral	Neutral	Neutral	Neutral	Neutral	Neutral	Neutral	Agree	Disagree	Agree	Neutral	Neutral	Neutral	Neutral	Disagree	Agree
Urban	Male	Medical Researcher /Academic	Lower income	Bachelor degree	Student or Internship/trainee	Academic	Public (governmental)	Proficient	Low	Yes	Less than 1 year	Not familiar	Not familiar	Neutral	Not selected	Not selected	Selected	Not selected	Not selected	Not selected	Not selected	Not selected	Not selected	Not selected	Not satisfied at all	Strongly disagree	Yes	No	Yes	No	Yes	Yes	Neutral	Neutral	Neutral	Agree	Disagree	Agree	Disagree	Neutral	Neutral	Neutral	Neutral	Neutral	Disagree	Neutral	Disagree	Neutral	Agree
Urban	Male	Pharmacist	Middle income	Bachelor degree	Unemployed	Healthcare	Private	Fluent	High	No	1-5 years	Not familiar	Neutral	Neutral	Not selected	Not selected	Not selected	Selected	Not selected	Not selected	Not selected	Not selected	Not selected	Not selected	Not satisfied at all	Disagree	Yes	No	Yes	Yes	No	No	Positive	Neutral	Neutral	Neutral	Neutral	Disagree	Neutral	Disagree	Neutral	Disagree	Agree	Neutral	Neutral	Neutral	Neutral	Neutral	Neutral
Rural	Female	Technology developer /IT professional	Middle income	Doctor of Philosophy (PhD)	Academic or research institution	Others	Public (governmental)	Fluent	Low	Yes	None/ Not applicable	Not familiar	Neutral	Neutral	Not selected	Not selected	Selected	Not selected	Not selected	Not selected	Not selected	Not selected	Not selected	Not selected	Very satisfied	Strongly agree	Yes	Yes	No	No	No	No	Neutral	Neutral	Neutral	Disagree	Agree	Disagree	Neutral	Neutral	Neutral	Neutral	Neutral	Neutral	Disagree	Agree	Neutral	Disagree	Neutral
Urban	Female	Physician	Middle income	Bachelor degree	Student or Internship/trainee	Healthcare	Not applicable	Proficient	Low	No	None/ Not applicable	Not familiar	Not familiar	Not familiar	Selected	Not selected	Not selected	Not selected	Not selected	Not selected	Not selected	Not selected	Not selected	Not selected	Not satisfied at all	Strongly disagree	No	No	No	No	Yes	No	Neutral	Agree	Agree	Neutral	Agree	Agree	Disagree	Agree	Disagree	Agree	Agree	Neutral	Agree	Agree	Agree	Agree	Agree
Rural	Male	Allied health professional (laboratories, physical therapy, nutrition, etc.)	Middle income	Master degree	Private business (pharmacy, laboratory, etc.)	Healthcare	Private	Proficient	Neutral	No	6-10 years	Familiar	Familiar	Familiar	Not selected	Not selected	Not selected	Selected	Not selected	Not selected	Not selected	Not selected	Not selected	Selected	Neutral	Agree	No	Yes	No	No	No	Yes	Positive	Agree	Agree	Agree	Agree	Agree	Agree	Agree	Agree	Agree	Agree	Positive	Agree	Agree	Agree	Agree	Agree
Urban	Female	Physician	Middle income	Bachelor degree	Student or Internship/trainee	Healthcare	Not applicable	Proficient	Neutral	No	Less than 1 year	Not familiar	Not familiar	Not familiar	Not selected	Selected	Not selected	Not selected	Not selected	Not selected	Not selected	Not selected	Not selected	Not selected	Neutral	Neutral	No	Yes	No	No	Yes	No	Neutral	Agree	Agree	Agree	Agree	Agree	Agree	Agree	Neutral	Neutral	Agree	Neutral	Agree	Agree	Neutral	Neutral	Agree
Urban	Female	Physician	Middle income	Bachelor degree	Student or Internship/trainee	Healthcare	Not applicable	Fluent	Low	No	None/ Not applicable	Not familiar	Not familiar	Not familiar	Selected	Selected	Not selected	Not selected	Not selected	Selected	Not selected	Not selected	Not selected	Not selected	Not satisfied	Strongly disagree	No	No	No	No	No	No	Positive	Agree	Agree	Agree	Agree	Agree	Disagree	Agree	Agree	Agree	Agree	Positive	Agree	Agree	Agree	Agree	Agree
Urban	Female	Physician	Lower income	Bachelor degree	Student or Internship/trainee	Healthcare	Public (governmental)	Fluent	High	No	Less than 1 year	Familiar	Neutral	Not familiar	Selected	Not selected	Not selected	Not selected	Selected	Selected	Not selected	Selected	Not selected	Selected	Neutral	Neutral	No	Yes	No	Yes	Yes	No	Neutral	Agree	Agree	Agree	Agree	Agree	Disagree	Agree	Neutral	Neutral	Neutral	Neutral	Agree	Neutral	Neutral	Neutral	Neutral
Urban	Female	Physician	Middle income	Bachelor degree	Student or Internship/trainee	Healthcare	Not applicable	Proficient	High	No	None/ Not applicable	Familiar	Familiar	Neutral	Selected	Not selected	Not selected	Not selected	Not selected	Not selected	Not selected	Not selected	Not selected	Not selected	Not satisfied	Disagree	No	No	No	No	Yes	No	Neutral	Disagree	Disagree	Disagree	Neutral	Agree	Agree	Neutral	Neutral	Disagree	Disagree	Neutral	Disagree	Disagree	Disagree	Disagree	Disagree
Urban	Female	Pharmacist	Lower income	Bachelor degree	Student or Internship/trainee	Healthcare	Not applicable	Fluent	High	No	None/ Not applicable	Familiar	Familiar	Familiar	Selected	Selected	Selected	Not selected	Not selected	Selected	Selected	Selected	Not selected	Not selected	Neutral	Neutral	Yes	Yes	No	Yes	Yes	Yes	Positive	Agree	Agree	Agree	Agree	Agree	Neutral	Agree	Agree	Agree	Agree	Neutral	Agree	Neutral	Agree	Disagree	Agree
Urban	Female	Pharmacist	Lower income	Bachelor degree	Student or Internship/trainee	Healthcare	Not applicable	Fluent	Neutral	No	None/ Not applicable	Not familiar	Not familiar	Not familiar	Not selected	Not selected	Not selected	Not selected	Not selected	Not selected	Selected	Not selected	Not selected	Not selected	Not satisfied	Disagree	No	No	No	No	Yes	No	Neutral	Agree	Neutral	Agree	Agree	Agree	Agree	Neutral	Agree	Agree	Agree	Neutral	Agree	Neutral	Agree	Agree	Agree
Urban	Female	Physician	Middle income	Bachelor degree	Student or Internship/trainee	Healthcare	Not applicable	Fluent	High	Yes	Less than 1 year	Familiar	Familiar	Familiar	Selected	Selected	Not selected	Selected	Selected	Not selected	Selected	Selected	Not selected	Selected	Satisfied	Neutral	Yes	Yes	No	Yes	Yes	Yes	Positive	Disagree	Disagree	Disagree	Disagree	Disagree	Neutral	Disagree	Disagree	Disagree	Disagree	Positive	Disagree	Neutral	Neutral	Neutral	Disagree
Rural	Female	Physician	Middle income	Bachelor degree	Student or Internship/trainee	Healthcare	Not applicable	Proficient	High	No	None/ Not applicable	Neutral	Neutral	Neutral	Selected	Selected	Selected	Not selected	Selected	Not selected	Not selected	Selected	Not selected	Selected	Neutral	Neutral	No	No	No	No	No	No	Neutral	Agree	Agree	Agree	Neutral	Agree	Disagree	Agree	Neutral	Neutral	Agree	Neutral	Agree	Neutral	Agree	Agree	Agree
Urban	Female	Physician	Middle income	Bachelor degree	Student or Internship/trainee	Healthcare	Not applicable	Fluent	High	No	Less than 1 year	Not familiar	Not familiar	Not familiar	Selected	Not selected	Not selected	Not selected	Not selected	Not selected	Not selected	Not selected	Not selected	Not selected	Not satisfied	Strongly disagree	No	Yes	No	Yes	No	No	Negative	Agree	Disagree	Agree	Neutral	Agree	Disagree	Agree	Disagree	Agree	Agree	Neutral	Agree	Agree	Agree	Agree	Agree
Urban	Female	Physician	Middle income	Bachelor degree	Student or Internship/trainee	Healthcare	Public (governmental)	Proficient	High	No	Less than 1 year	Neutral	Not familiar	Not familiar	Selected	Not selected	Selected	Not selected	Not selected	Not selected	Not selected	Not selected	Not selected	Not selected	Satisfied	Neutral	No	No	No	Yes	Yes	Yes	Positive	Agree	Agree	Agree	Agree	Agree	Disagree	Disagree	Agree	Neutral	Neutral	Neutral	Neutral	Neutral	Agree	Neutral	Neutral
Urban	Female	Physician	Middle income	Bachelor degree	Student or Internship/trainee	Healthcare	Public (governmental)	Proficient	Neutral	No	Less than 1 year	Familiar	Familiar	Familiar	Selected	Selected	Not selected	Not selected	Not selected	Not selected	Not selected	Not selected	Not selected	Not selected	Neutral	Neutral	Yes	Yes	Yes	Yes	Yes	Yes	Neutral	Neutral	Neutral	Neutral	Neutral	Neutral	Neutral	Neutral	Neutral	Neutral	Neutral	Neutral	Neutral	Neutral	Neutral	Neutral	Neutral
Rural	Female	Physician	Middle income	Bachelor degree	Student or Internship/trainee	Healthcare	Not applicable	Proficient	High	No	None/ Not applicable	Familiar	Familiar	Familiar	Selected	Not selected	Not selected	Not selected	Not selected	Not selected	Selected	Not selected	Not selected	Not selected	Neutral	Neutral	No	No	No	No	Yes	Yes	Neutral	Neutral	Agree	Agree	Agree	Neutral	Neutral	Agree	Neutral	Neutral	Neutral	Positive	Agree	Agree	Agree	Agree	Agree
Urban	Female	Allied health professional (laboratories, physical therapy, nutrition, etc.)	Middle income	Bachelor degree	Unemployed	Healthcare	Not applicable	Fluent	High	No	Less than 1 year	Familiar	Familiar	Familiar	Not selected	Not selected	Not selected	Not selected	Not selected	Not selected	Not selected	Selected	Not selected	Not selected	Not satisfied	Strongly disagree	No	No	No	No	Yes	No	Neutral	Agree	Agree	Agree	Neutral	Neutral	Neutral	Neutral	Agree	Agree	Agree	Neutral	Agree	Neutral	Agree	Agree	Agree
Urban	Female	Physician	Upper income	Bachelor degree	Student or Internship/trainee	Healthcare	Not applicable	Fluent	High	No	Less than 1 year	Familiar	Neutral	Neutral	Selected	Not selected	Not selected	Not selected	Not selected	Not selected	Not selected	Not selected	Not selected	Not selected	Not satisfied	Disagree	No	No	No	No	No	No	Neutral	Agree	Agree	Agree	Neutral	Neutral	Disagree	Agree	Neutral	Agree	Agree	Neutral	Agree	Neutral	Agree	Agree	Agree
Urban	Female	Physician	Upper income	Doctor of Philosophy (PhD)	Student or Internship/trainee	Healthcare	Public (governmental)	Proficient	Very high	Yes	1-5 years	Familiar	Familiar	Familiar	Not selected	Not selected	Not selected	Selected	Not selected	Not selected	Not selected	Not selected	Not selected	Not selected	Not satisfied	Neutral	Yes	Yes	Yes	Yes	Yes	Yes	Positive	Agree	Agree	Agree	Agree	Agree	Agree	Agree	Agree	Agree	Agree	Positive	Agree	Agree	Agree	Agree	Agree
Rural	Female	Physician	Lower income	Doctor of Philosophy (PhD)	Student or Internship/trainee	Healthcare	Public (governmental)	Proficient	High	No	1-5 years	Neutral	Neutral	Neutral	Selected	Selected	Selected	Not selected	Not selected	Not selected	Not selected	Not selected	Not selected	Not selected	Not satisfied at all	Strongly disagree	No	Yes	No	Yes	No	Yes	Negative	Disagree	Neutral	Neutral	Neutral	Neutral	Neutral	Neutral	Neutral	Neutral	Neutral	Negative	Neutral	Disagree	Disagree	Agree	Disagree
Rural	Female	Physician	Lower income	Bachelor degree	Unemployed	Healthcare	Not applicable	Proficient	Very low	No	None/ Not applicable	Not familiar	Not familiar	Not familiar	Selected	Selected	Not selected	Not selected	Selected	Not selected	Not selected	Not selected	Not selected	Not selected	Not satisfied at all	Strongly disagree	No	No	No	No	No	No	Neutral	Neutral	Neutral	Neutral	Neutral	Neutral	Neutral	Neutral	Neutral	Neutral	Neutral	Neutral	Neutral	Neutral	Neutral	Neutral	Neutral
Urban	Male	Physician	Middle income	Doctor of Philosophy (PhD)	Student or Internship/trainee	Healthcare	Public (governmental)	Fluent	Very high	Yes	None/ Not applicable	Neutral	Neutral	Neutral	Selected	Selected	Selected	Selected	Not selected	Not selected	Not selected	Not selected	Not selected	Not selected	Neutral	Neutral	Yes	Yes	Yes	Yes	Yes	Yes	Neutral	Neutral	Neutral	Neutral	Neutral	Neutral	Neutral	Neutral	Neutral	Neutral	Neutral	Neutral	Neutral	Neutral	Neutral	Neutral	Neutral
Urban	Female	Physician	Lower income	Bachelor degree	Student or Internship/trainee	Healthcare	Not applicable	Proficient	High	No	None/ Not applicable	Not familiar	Not familiar	Not familiar	Selected	Not selected	Not selected	Not selected	Not selected	Not selected	Not selected	Selected	Not selected	Not selected	Not satisfied	Neutral	No	No	No	No	Yes	No	Neutral	Agree	Agree	Agree	Agree	Agree	Disagree	Disagree	Agree	Agree	Agree	Positive	Agree	Agree	Agree	Agree	Agree
Urban	Female	Physician	Middle income	Bachelor degree	Hospital or clinic	Healthcare	Private	Basic	Neutral	No	None/ Not applicable	Not familiar	Not familiar	Not familiar	Selected	Not selected	Not selected	Not selected	Not selected	Not selected	Not selected	Not selected	Not selected	Not selected	Not satisfied at all	Disagree	No	No	No	Yes	Yes	No	Neutral	Agree	Agree	Neutral	Neutral	Neutral	Disagree	Neutral	Neutral	Neutral	Neutral	Neutral	Agree	Neutral	Agree	Agree	Agree
Urban	Female	Physician	Middle income	Bachelor degree	Student or Internship/trainee	Healthcare	Not applicable	Proficient	High	No	Less than 1 year	Familiar	Neutral	Familiar	Selected	Selected	Not selected	Not selected	Selected	Not selected	Not selected	Selected	Not selected	Not selected	Not satisfied	Strongly disagree	No	No	No	No	Yes	No	Neutral	Agree	Agree	Agree	Disagree	Agree	Disagree	Neutral	Neutral	Neutral	Agree	Neutral	Agree	Disagree	Agree	Disagree	Agree
Urban	Female	Physician	Middle income	Bachelor degree	Student or Internship/trainee	Healthcare	Not applicable	Fluent	High	No	None/ Not applicable	Familiar	Familiar	Neutral	Selected	Not selected	Not selected	Selected	Selected	Selected	Selected	Selected	Not selected	Not selected	Neutral	Disagree	No	Yes	No	Yes	Yes	No	Positive	Agree	Agree	Agree	Disagree	Disagree	Neutral	Agree	Neutral	Agree	Agree	Neutral	Agree	Agree	Agree	Agree	Agree
Urban	Female	Physician	Middle income	Bachelor degree	Student or Internship/trainee	Healthcare	Public (governmental)	Proficient	High	No	1-5 years	Familiar	Neutral	Not familiar	Selected	Not selected	Not selected	Not selected	Selected	Not selected	Selected	Selected	Not selected	Not selected	Not satisfied at all	Strongly disagree	No	Yes	No	Yes	Yes	No	Positive	Agree	Agree	Agree	Agree	Agree	Disagree	Agree	Disagree	Agree	Agree	Positive	Agree	Disagree	Agree	Disagree	Agree
Urban	Male	Physician	Lower income	Bachelor degree	Student or Internship/trainee	Healthcare	Not applicable	Fluent	Neutral	No	None/ Not applicable	Neutral	Not familiar	Not familiar	Selected	Not selected	Selected	Not selected	Selected	Selected	Selected	Selected	Selected	Not selected	Neutral	Disagree	No	Yes	No	Yes	Yes	No	Neutral	Neutral	Disagree	Disagree	Agree	Disagree	Neutral	Neutral	Disagree	Agree	Disagree	Neutral	Neutral	Disagree	Agree	Neutral	Agree
Rural	Male	Others	Middle income	Bachelor degree	Entrepreneurial company or industry	Others	Private	Proficient	Very high	No	Less than 1 year	Neutral	Neutral	Neutral	Not selected	Not selected	Not selected	Not selected	Not selected	Not selected	Selected	Not selected	Not selected	Not selected	Neutral	Agree	No	Yes	No	No	No	No	Positive	Agree	Neutral	Neutral	Disagree	Neutral	Neutral	Neutral	Agree	Neutral	Neutral	Positive	Agree	Neutral	Agree	Neutral	Neutral
Urban	Female	Physician	Middle income	Bachelor degree	Student or Internship/trainee	Healthcare	Not applicable	Basic	Neutral	No	Less than 1 year	Neutral	Familiar	Familiar	Selected	Selected	Not selected	Not selected	Not selected	Selected	Not selected	Selected	Not selected	Not selected	Satisfied	Neutral	No	No	Yes	Yes	Yes	Yes	Negative	Agree	Agree	Agree	Agree	Agree	Disagree	Agree	Agree	Agree	Agree	Positive	Agree	Agree	Agree	Agree	Agree
Urban	Male	Physician	Lower income	Bachelor degree	Student or Internship/trainee	Healthcare	Not applicable	Fluent	Very high	No	Less than 1 year	Not familiar	Not familiar	Not familiar	Selected	Selected	Not selected	Not selected	Selected	Selected	Selected	Not selected	Not selected	Not selected	Not satisfied at all	Strongly disagree	No	No	No	Yes	Yes	No	Neutral	Agree	Agree	Agree	Agree	Agree	Agree	Agree	Agree	Agree	Agree	Neutral	Agree	Neutral	Agree	Disagree	Agree
Urban	Female	Pharmacist	Middle income	Master degree	Private business (pharmacy, laboratory, etc.)	Healthcare	Public (governmental)	Proficient	High	No	1-5 years	Familiar	Neutral	Neutral	Selected	Not selected	Selected	Not selected	Selected	Selected	Selected	Selected	Not selected	Not selected	Not satisfied	Strongly disagree	No	Yes	No	Yes	Yes	No	Positive	Agree	Agree	Agree	Agree	Agree	Disagree	Neutral	Agree	Agree	Agree	Positive	Agree	Disagree	Agree	Disagree	Agree
Rural	Male	Allied health professional (laboratories, physical therapy, nutrition, etc.)	Lower income	Bachelor degree	Hospital or clinic	Healthcare	Public (governmental)	Basic	Neutral	No	None/ Not applicable	Neutral	Neutral	Not familiar	Selected	Not selected	Selected	Not selected	Selected	Not selected	Not selected	Selected	Not selected	Not selected	Not satisfied	Strongly disagree	No	No	No	Yes	Yes	No	Positive	Agree	Agree	Neutral	Agree	Neutral	Disagree	Agree	Neutral	Disagree	Agree	Neutral	Neutral	Agree	Agree	Agree	Agree
Urban	Female	Nurse	Lower income	Master degree	Hospital or clinic	Healthcare	Public (governmental)	Fluent	Neutral	No	Less than 1 year	Not familiar	Not familiar	Not familiar	Selected	Not selected	Not selected	Not selected	Not selected	Not selected	Not selected	Not selected	Not selected	Not selected	Not satisfied	Disagree	No	No	No	No	Yes	No	Neutral	Agree	Agree	Agree	Agree	Agree	Agree	Agree	Agree	Agree	Agree	Negative	Agree	Agree	Agree	Agree	Agree
Rural	Female	Physician	Lower income	Bachelor degree	Student or Internship/trainee	Healthcare	Not applicable	Basic	Neutral	No	None/ Not applicable	Not familiar	Not familiar	Not familiar	Not selected	Not selected	Not selected	Selected	Not selected	Not selected	Selected	Not selected	Not selected	Selected	Not satisfied at all	Neutral	Yes	No	Yes	No	Yes	Yes	Positive	Disagree	Neutral	Neutral	Neutral	Neutral	Neutral	Neutral	Neutral	Neutral	Neutral	Positive	Neutral	Neutral	Neutral	Neutral	Neutral
Urban	Female	Pharmacist	Middle income	Bachelor degree	Student or Internship/trainee	Healthcare	Not applicable	Proficient	Neutral	No	None/ Not applicable	Neutral	Familiar	Not familiar	Selected	Not selected	Selected	Not selected	Not selected	Not selected	Not selected	Not selected	Not selected	Not selected	Neutral	Disagree	No	No	No	No	Yes	No	Neutral	Agree	Neutral	Agree	Neutral	Disagree	Disagree	Agree	Disagree	Agree	Agree	Positive	Agree	Agree	Agree	Neutral	Agree
Rural	Female	Allied health professional (laboratories, physical therapy, nutrition, etc.)	Middle income	Bachelor degree	Private business (pharmacy, laboratory, etc.)	Healthcare	Private	Proficient	Neutral	No	None/ Not applicable	Neutral	Neutral	Neutral	Not selected	Not selected	Not selected	Not selected	Not selected	Not selected	Not selected	Selected	Not selected	Not selected	Not satisfied at all	Strongly disagree	No	No	No	No	No	No	Neutral	Neutral	Neutral	Neutral	Neutral	Neutral	Neutral	Neutral	Neutral	Neutral	Neutral	Neutral	Neutral	Neutral	Neutral	Neutral	Neutral
Urban	Female	Others	Middle income	Bachelor degree	Unemployed	Others	Not applicable	Basic	High	No	Less than 1 year	Familiar	Familiar	Familiar	Selected	Not selected	Not selected	Not selected	Not selected	Not selected	Not selected	Not selected	Not selected	Not selected	Neutral	Strongly disagree	No	Yes	Yes	No	Yes	No	Neutral	Agree	Agree	Agree	Agree	Agree	Disagree	Agree	Agree	Agree	Agree	Negative	Agree	Neutral	Agree	Disagree	Neutral
Urban	Male	Technology developer /IT professional	Middle income	Bachelor degree	Academic or research institution	Others	Private	Basic	Very high	No	1-5 years	Neutral	Neutral	Familiar	Selected	Not selected	Not selected	Not selected	Not selected	Not selected	Selected	Not selected	Not selected	Not selected	Satisfied	Neutral	Yes	Yes	No	Yes	Yes	No	Positive	Agree	Agree	Agree	Agree	Agree	Neutral	Agree	Neutral	Agree	Agree	Positive	Agree	Neutral	Agree	Neutral	Agree
Urban	Female	Medical Researcher /Academic	Middle income	Bachelor degree	Student or Internship/trainee	Academic	Not applicable	Fluent	High	No	None/ Not applicable	Neutral	Neutral	Neutral	Selected	Not selected	Not selected	Selected	Not selected	Not selected	Not selected	Not selected	Selected	Selected	Neutral	Agree	No	No	No	No	No	Yes	Neutral	Neutral	Neutral	Neutral	Neutral	Neutral	Neutral	Agree	Disagree	Neutral	Agree	Neutral	Neutral	Neutral	Agree	Agree	Agree
Urban	Female	Physician	Middle income	Bachelor degree	Student or Internship/trainee	Healthcare	Not applicable	Fluent	High	No	Less than 1 year	Familiar	Neutral	Neutral	Selected	Not selected	Not selected	Not selected	Not selected	Not selected	Selected	Selected	Not selected	Not selected	Not satisfied	Disagree	No	No	Yes	No	Yes	Yes	Positive	Agree	Agree	Agree	Agree	Agree	Disagree	Agree	Neutral	Agree	Agree	Positive	Agree	Neutral	Agree	Agree	Agree
Urban	Male	Physician	Upper income	Bachelor degree	Private business (pharmacy, laboratory, etc.)	Healthcare	Private	Fluent	Very high	No	1-5 years	Familiar	Familiar	Familiar	Selected	Not selected	Not selected	Selected	Not selected	Selected	Not selected	Not selected	Not selected	Not selected	Not satisfied at all	Neutral	No	No	Yes	No	Yes	No	Neutral	Agree	Agree	Agree	Agree	Agree	Disagree	Agree	Neutral	Agree	Agree	Neutral	Agree	Agree	Agree	Agree	Agree
Urban	Female	Others	Upper income	Bachelor degree	Entrepreneurial company or industry	Others	Private	Basic	High	Yes	None/ Not applicable	Familiar	Neutral	Not familiar	Not selected	Not selected	Selected	Not selected	Not selected	Not selected	Selected	Selected	Not selected	Not selected	Not satisfied	Strongly disagree	No	No	No	No	Yes	No	Neutral	Agree	Agree	Agree	Neutral	Agree	Disagree	Agree	Agree	Agree	Agree	Positive	Agree	Agree	Agree	Agree	Neutral
Urban	Female	Allied health professional (laboratories, physical therapy, nutrition, etc.)	Middle income	Master degree	Entrepreneurial company or industry	Healthcare	Private	Fluent	Very high	No	1-5 years	Not familiar	Not familiar	Not familiar	Selected	Not selected	Not selected	Not selected	Selected	Not selected	Not selected	Not selected	Not selected	Not selected	Not satisfied	Strongly disagree	No	No	No	Yes	No	No	Neutral	Agree	Neutral	Agree	Neutral	Disagree	Disagree	Agree	Neutral	Disagree	Agree	Neutral	Agree	Disagree	Agree	Agree	Agree
Urban	Male	Physician	Middle income	Bachelor degree	Hospital or clinic	Healthcare	Public (governmental)	Proficient	Very high	No	Less than 1 year	Neutral	Not familiar	Neutral	Selected	Not selected	Not selected	Selected	Not selected	Not selected	Not selected	Selected	Not selected	Not selected	Neutral	Strongly disagree	No	Yes	No	No	Yes	No	Neutral	Agree	Neutral	Agree	Agree	Neutral	Disagree	Agree	Disagree	Agree	Agree	Neutral	Agree	Neutral	Agree	Agree	Agree
Urban	Female	Others	Lower income	Bachelor degree	Unemployed	Others	Not applicable	Basic	Very low	No	None/ Not applicable	Neutral	Neutral	Neutral	Not selected	Not selected	Not selected	Not selected	Not selected	Not selected	Not selected	Selected	Not selected	Not selected	Not satisfied at all	Strongly disagree	No	No	No	No	Yes	No	Neutral	Agree	Agree	Agree	Agree	Agree	Neutral	Neutral	Agree	Agree	Agree	Positive	Neutral	Neutral	Agree	Neutral	Agree
Urban	Female	Others	Middle income	Bachelor degree	Unemployed	Others	Not applicable	Proficient	Neutral	No	None/ Not applicable	Familiar	Familiar	Familiar	Not selected	Not selected	Selected	Selected	Not selected	Not selected	Not selected	Selected	Not selected	Not selected	Not satisfied	Strongly agree	No	Yes	No	No	No	No	Neutral	Agree	Agree	Agree	Agree	Neutral	Neutral	Agree	Agree	Agree	Agree	Neutral	Agree	Disagree	Agree	Agree	Agree
Urban	Female	Allied health professional (laboratories, physical therapy, nutrition, etc.)	Middle income	Bachelor degree	Hospital or clinic	Healthcare	Public (governmental)	Proficient	High	Yes	Less than 1 year	Neutral	Neutral	Neutral	Not selected	Not selected	Not selected	Not selected	Not selected	Not selected	Selected	Selected	Not selected	Not selected	Not satisfied at all	Strongly disagree	No	No	No	No	Yes	Yes	Positive	Agree	Agree	Agree	Agree	Agree	Disagree	Agree	Agree	Agree	Agree	Positive	Agree	Disagree	Agree	Disagree	Agree
Urban	Female	Physician	Lower income	Bachelor degree	Student or Internship/trainee	Healthcare	Not applicable	Proficient	Very high	No	Less than 1 year	Not familiar	Familiar	Neutral	Selected	Not selected	Not selected	Not selected	Not selected	Not selected	Not selected	Not selected	Not selected	Not selected	Not satisfied at all	Strongly disagree	No	No	Yes	No	No	No	Positive	Agree	Agree	Agree	Agree	Disagree	Disagree	Neutral	Agree	Agree	Agree	Neutral	Agree	Agree	Agree	Agree	Agree
Urban	Female	Others	Middle income	Master degree	Private business (pharmacy, laboratory, etc.)	Others	Private	Basic	Low	No	1-5 years	Familiar	Not familiar	Neutral	Not selected	Selected	Selected	Not selected	Selected	Not selected	Not selected	Selected	Not selected	Not selected	Not satisfied at all	Disagree	No	No	No	No	Yes	No	Positive	Agree	Neutral	Agree	Neutral	Neutral	Disagree	Agree	Neutral	Neutral	Agree	Neutral	Agree	Agree	Agree	Agree	Agree
Urban	Female	Physician	Lower income	Bachelor degree	Unemployed	Healthcare	Not applicable	Fluent	Neutral	No	None/ Not applicable	Not familiar	Not familiar	Not familiar	Not selected	Not selected	Not selected	Not selected	Not selected	Not selected	Not selected	Selected	Not selected	Not selected	Not satisfied at all	Agree	No	No	No	Yes	No	No	Neutral	Neutral	Agree	Agree	Agree	Agree	Disagree	Agree	Agree	Agree	Agree	Neutral	Agree	Agree	Agree	Agree	Agree
Urban	Female	Physician	Middle income	Bachelor degree	Student or Internship/trainee	Healthcare	Not applicable	Basic	High	No	Less than 1 year	Not familiar	Not familiar	Not familiar	Selected	Not selected	Not selected	Not selected	Not selected	Not selected	Not selected	Not selected	Not selected	Not selected	Neutral	Neutral	No	Yes	No	Yes	Yes	No	Positive	Agree	Agree	Agree	Agree	Agree	Disagree	Agree	Agree	Agree	Disagree	Neutral	Agree	Disagree	Agree	Disagree	Agree
[truncated: 207 more rows]
[truncated: 11 more columns]
